# Supplementary material for: Transcriptome analysis identifies strong candidate genes for ginsenoside biosynthesis and reveals its underlying molecular mechanism in Panax ginseng C.A. Meyer
Source: Sci Rep. 2019 Jan 24;9:615. doi: 10.1038/s41598-018-36349-5 (PMC6346045; doi:10.1038/s41598-018-36349-5)
Supplement: Supplementary file 1 — Table S1 [file 41598_2018_36349_MOESM1_ESM.xlsx]

## Sheet: Sheet1
Table S1. Published genes that were involved in ginsenoside biosynthesis.
Gene	Enzyme	GeneBank Accession No.	Reference
SS	Squalene Synthase	AB115496/KP689321	9
CAS	Cycloartenol Synthase	AB009029	10
SE	Squalene Epoxidase	AB122078/FJ393274	11
DS	Dammarenediol-II Synthase	AB265170/GU183405	12, 13
β-AS	beta-Amyrin Synthase	AB009030/JX185490	14
FPS	Farnesyl Diphosphate Synthase	DQ087959	15
UGT	UDP-glycosyltransferase	KM491309	16
CYP716A47	Cytochrome P450	JN604537	17
CYP716A53v2	Cytochrome P450	JX036031	18
CYP716A52v2	Cytochrome P450	JX036032	19
