# Supplementary material for: Transcriptome analysis identifies strong candidate genes for ginsenoside biosynthesis and reveals its underlying molecular mechanism in Panax ginseng C.A. Meyer
Source: Sci Rep. 2019 Jan 24;9:615. doi: 10.1038/s41598-018-36349-5 (PMC6346045; doi:10.1038/s41598-018-36349-5)
Supplement: Supplementary file 2 — Table S2 [file 41598_2018_36349_MOESM2_ESM.xlsx]

## Sheet: Sheet1
Table S2. The transcripts of published genes involved in ginsenoside biosynthesis that were significantly correlated with the contents of ginsenosides in the four-year-old roots of 42 cultivars. The number suffixing each gene, such as "_1", indicates the alternatively spliced transcript or isoform of the gene.
Published gene	Enzyme encoded	Species	GenBank accession No.	Nucleic acid seq.	Length (bp)	Similarity	E-value
β-AS_1	beta-Amyrin Synthase	P. ginseng	AB009030.1	CCAAATTTGACCGATTGCCTCCTTGTTTGGGCAAGAAAGATAGCTTTCTCCCCAACCACCATCACTGCGTTGCGATTTTATTAGAAAATCCACTGCTTTATGAAGAGTTTGGCTGTTGTTGTATGTCTTTCCAGCCGCGGTTAGACCTCCCATAGCAAACCAAGTACCATATGTGAAGCACACACCCCAGTTTCCGTACCATGAACCATCAGGCATTTGTATGTCTTCAAGGTAACGGACAGCATTCGTAATAAAATTATCTATCTCCTTCTTTCGGTGTCCAGGATATAACTTTTTAAACAGAACCAGAGCTTGGATTGCCGATGAAGTGCACTCTACATACTCGTGCTCAATGACAATGTCTGCAAAGAATTCTGTAGGATTGAGTAACTCCAACCA…	2213	2044/2115 (97%)	0
β-AS_6	beta-Amyrin Synthase	P. ginseng	AB009030.1	GAAAGTAAATAATTTATTCTTCTACAAAGTTGTAAACGACAAATAAATTAGAATAAATTTTTTCTTCTAAAACCACAATCTTTTAGAAACGGAGGGTGTATTCATCTTTGCAGATCAATATAAAATAGATCTAGTAATTACGCTCCTTTAGATTGTAAAGGCACCTTCGATATTCTGCTAAAGCCCACAACGGATATATATTCCGGTGAGCTGAATAGTGTAACATGCAATTCCTATTGAAAACTCCTGTAATTTCCTGTTGGGGAAAATCACCATCTTCGGTCTGAGAATTAATCAACAACTTTGCTGCACGGTGAAGAGGTTTTGGGTCTCTCTCGGCCTGCCCAGTGTGAATCAGGCCCATCATTGCCCATGCAGTGTGTACCAAATTTGACCGAT…	2613	2266/2372 (96%)	0
CAS_11	Cycloartenol Synthase	P. ginseng	AB009029.1	TCCACAGCAAAGACTTCTCTAATTCTCTACCTTTCACATGCACACTCATCTTCCTCTCCCCTCGTTCAAACTCTTTCTTCAAATTGAGTGGAAATGTGGAAGCTTAAAATTGCAGAGGGAGGAAATCCATGGCTTCGAACTCTGAACGATCACGTCGGCCGGCAAATTTGGGAGTTCGATCCCAACATTGGATCGCCGGAAGAGCTTGCGGAGATCGAGAAAGTTCGTGAAAATTTTCGCGATCATCGATTCGAGAAAAAGCACAGTGCCGATCTCCTCATGCGCATTCAGTTTGCAAATGAGAATCCAGGCAGTGTAGTCTTACCCCAAGTCAAAGTAAATGATGGTGAAGATATTTCGGAGGATAAAGTAACAGTTACATTAAAAAGAGCTATGAGT…	2497	2360/2426 (97%)	0
CAS_21	Cycloartenol Synthase	P. ginseng	AB009029.1	TCCACAGCAAAGACTTCTCTAATTCTCTACCTTTCACATGCACACTCATCTTCCTCTCCCCTCGTTCAAACTCTTTCTTCAAATTGAGTGGAAATGTGGAAGCTTAAAATTGCAGAGGGAGGAAATCCATGGCTTCGAACTCTGAACGATCACGTCGGCCGGCAAATTTGGGAGTTCGATCCCAACATTGGATCGCCGGAAGAGCTTGCGGAGATCGAGAAAGTTCGTGAAAATTTTCGCGATCATCGATTCGAGAAAAAGCACAGTGCCGATCTCCTCATGCGCATTCAGTTTGCAAATGAGAATCCAGGCAGTGTAGTCTTACCCCAAGTCAAAGTAAATGATGGTGAAGATATTTCGGAGGATAAAGTAACAGTTACATTAAAAAGAGCTATGAGT…	2267	2160/2220 (97%)	0
CAS_22	Cycloartenol Synthase	P. ginseng	AB009029.1	TCCACAGCAAAGACTTCTCTAATTCTCTACCTTTCACATGCACACTCATCTTCCTCTCCCCTCGTTCAAACTCTTTCTTCAAATTGAGTGGAAATGTGGAAGCTTAAAATTGCAGAGGGAGGAAATCCATGGCTTCGAACTCTGAACGATCACGTCGGCCGGCAAATTTGGGAGTTCGATCCCAACATTGGATCGCCGGAAGAGCTTGCGGAGATCGAGAAAGTTCGTGAAAATTTTCGCGATCATCGATTCGAGAAAAAGCACAGTGCCGATCTCCTCATGCGCATTCAGTTTGCAAATGAGAATCCAGGCAGTGTAGTCTTACCCCAAGTCAAAGTAAATGATGGTGAAGATATTTCGGAGGATAAAGTAACAGTTACATTAAAAAGAGCTATGAGT…	2625	2266/2371 (96%)	0
CAS_23	Cycloartenol Synthase	P. ginseng	AB009029.1	TCCACAGCAAAGACTTCTCTAATTCTCTACCTTTCACATGCACACTCATCTTCCTCTCCCCTCGTTCAAACTCTTTCTTCAAATTGAGTGGAAATGTGGAAGCTTAAAATTGCAGAGGGAGGAAATCCATGGCTTCGAACTCTGAACGATCACGTCGGCCGGCAAATTTGGGAGTTCGATCCCAACATTGGATCGCCGGAAGAGCTTGCGGAGATCGAGAAAGTTCGTGAAAATTTTCGCGATCATCGATTCGAGAAAAAGCACAGTGCCGATCTCCTCATGCGCATTCAGTTTGCAAATGAGAATCCAGGCAGTGTAGTCTTACCCCAAGTCAAAGTAAATGATGGTGAAGATATTTCGGAGGATAAAGTAACAGTTACATTAAAAAGAGCTATGAGT…	1682	1596/1653 (97%)	0
DS_1	dammarenediol-II synthase	P.ginseng	AB265170	AGTGTGGAATTTAGCGCATTAATTCATCCTAACATAACATTTTGAAGAATCATAAGAATGTAACTTAAATTTTGAGCTGCTGGTGCTTAGGCAACCAAACACGTTTCCGATATTCTCCGAGTGCCCAAAGAGGAAATATATTTCTGTACTCCGCATAATGTAACATACTATTTTTACAGTATACTCCAGTAATTTCCTGTTGAGGGAAATCTCCATTATCCATTTGCGCATTGATCAACAACTTTGCTGCTCTATGCAGAGGTGTCGGATCTCTCTCGGCCTGTCCACCAAACATAAGACCTAGCATAGCCCATGATGTTTGTACTAGATTTGTCCTGTTTCCCTTGAGTGGTGTAAATTTTTCGCTTGGGCATGATTCAAGACTCTCCCCCCAACCAC…	2463	2395/2406 (99%)	0
DS_3	dammarenediol synthase	P. ginseng	GU183405.1	TAAAAGGCCGTCCAAATTAATACAGTACACAACACAACTGAAGCCAGAAGCTGGAAGCTAGAAGCTCCTTAATTTTTCTAATTTATTTGGAGACGATACTAGTGTGGAATTTAGCGCATTAATTCATCCTATCAAAACATTTTGAAGAATCATAAGAATGTAACTTAAATTTTGAGCTGCTGGTGCTTAGGCAACCAAACACGTTTCCGATATTCTCCGAGTGCCCAAAGAGGAAATATATTTCTGTACTCCGCATAATGTAACATACTATTTTTACAGTATACTCCAGTAATTTCCTGTTGAGGGAAATCTCCATTATCCATTTGCGCATTGATCAACAACTTTGCTGCTCTATGCAGAGGTGTCGGATCTCTCTCGGCCTGTCCACCAAACATAAGA…	2563	2502/2504 (99%)	0
FPS_22	farnesyl diphosphate synthase (FPS)	P. ginseng	DQ087959.1	CCCCCCCTTTCTCTCTTCACACGCACTCTCTCTACCTCTTTCTCTCTCTATCGGACCATTTTCTTCCATCAGAATCCTCATCTCACCTCTCTTTCTCTCTCACGCACAAAAACACACACAGAATCGCACACACATAAACAGCCAGAATGAGCGATCTGAAGACGAGATTTCTGGAGGTGTACTCTGTTCTGAAATCCGAGCTACTCAACGACCCTGCTTTCGAGTTCACCGATGATTCTCGCCAATGGGTCGAGCGGATGCTGGACTATAATGTGCCTGGAGGAAAGCTGAATCGAGGGCTGTCTGTTATTGACAGCTACAAGTTGCTGAAAGAAGGAAAAGAACTAAGTGATGATGAAATTTTTCTTTCAAGTGCACTTGGTTGGTGCATTGAATGGC…	1414	1320/1334 (99%)	0
SE2_1	squalene epoxidase (SE2)	P. ginseng	FJ393274.2	ATGATTCATGGTAGTGATAACAAGGAATGATGATTATATTGGTGCAAACGAGGAAGTAAATTTTTATTTTAAATAACATAATGAGGTTGTTTTCAAATCCCCACATGCCATTGTGAAATTTCATTAAAAATGGAAAGAAATAAAAAAAAATGTCATATTCCCAGTTTATTGACAATCCCCTACTGCCCTGCCCTGCCCTGCCCTGCACTAGTCTATCTTATCTTTGTTGGATCCATACCCTAATCTTGGACCACTGATGAATGATGATACAAGTTGTCTGTCTGCTCTTGAGAACAGCATTTAATTAAGCATAAATAATTATTTACATTTTTTTAGTAATGGGAGGAGCTCTGTAGTATGCCGGAACAGTTGCTGGGAAAAACATTTGCCTAACTCCTT…	2244	1708/1725 (99%)	0
SE2_4	squalene epoxidase (SE2)	P. ginseng	FJ393274.2	ATGATTCATGGTAGTGATAACAAGGAATGATGATTATATTGGTGCAAACGAGGAAGTAAATTTTTATTTTAAATAACATAATGAGGTTGTTTTCAAATCCCCACATGCCATTGTGAAATTTCATTAAAAATGGAAAGAAATAAAAAAAAATGTCATATTCCCAGTTTATTGACAATCCCCTACTGCCCTGCCCTGCCCTGCCCTGCACTAGTCTATCTTATCTTTGTTGGATCCATACCCTAATCTTGGACCACTGATGAATGATGATACAAGTTGTCTGTCTGCTCTTGAGAACAGCATTTAATTAAGCATAAATAATTATTTACATTTTTTTAGTAATGGGAGGAGCTCTGTAGTATGCCGGAACAGTTGCTGGGAAAAACATTTGCCTAACTCCTT…	3201	1816/1816 (100%)	0
SS_1	squalene synthase	p. ginseng	KP689321.1	AAGCAATCTTATCTAAGTAAGGAAAATTCGTTTAAAAAATCTCGTTGTCCCTTTTCTTTTCAATTGATTGATTTAGATCTGTTCATCTTTACCAAAATTTGCTTGTAGAAACAGGTATATATATATATAATATAGATACAGAGAGAAAAAATGGGAAGTTTGGGGGCAATTCTGAAGCATCCGGACGATTTCTATCCATTGTTGAAGCTCAAAATAGCGGCGAGGCATGCGGAAAAACAGATTCCTTCGGAGCCACACTGGGCTTTCTGTTACTCTATGCTTCATAAGGTTTCTCGAAGCTTCGGCCTCGTCATTCAACAGCTCGGACCTCAGCTTCGCGATGCTGTATGCATTTTTTATTTGGTTCTTCGAGCACTTGACACTGTTGAGGATGACACA…	1625	1510/1549 (97%)	0
UGT71A27_2	UDP-glycosyltransferase (UGT71A27)	P. ginseng	KM491309.1	ATGAAGTCAGAATTGATATTCTTGCCCGCCCCGGCCATCGGACACCTCGTGGGAATGGTGGAGATGGCTAAACTCTTCATCAGTCGACATGAAAACCTCTCGGTCACCGTCCTCATCGCGAAATTCTACATGGATACGGGGGTAGACAACTACAATAAATCACTCTTAACAAACCCTACCCCGCGTCTCACAATTGTAAATCTCCCGGAAACCGACCCCCAAAACTATATGCTCAAACCACGCCACGCCATCTTTCCTAGCGTCATCGAGACTCAGAAGACACACGTGCGAGACATAATATCCGGCATGACTCAGTCCGAGTCGACTCGGGTCGTTGGTTTGCTGGCTGACCTTTTGTTCATCAACATCATGGACATTGCCAATGAGTTCAATGTTCCA…	1422	1422/1422 (100%)	0
CYP716A53v2_1	cytochrome P450 CYP716A53v2	P. ginseng	JX036031.1	TTTTTAGCTAATAAAATATAAATTATTTTGAATTTTTCATTCACTCAATAAATTATTTGGACCGTCCAAAGTTTGGGATAAATCACACCGTTGATACAATACAGTATCGGAGGCATGGGACACATCTAATTAATACATATTAGAAAATGTTCACCATAACAAAAGAAGAAAAATTAAAGTGTACAAGGTGATAGACGAATAGGAAGACCATTCTCCGGGAAGGGAAATGGAGTATAAATAATCTTTTCATTGGGAAACACCTTCTCCCACTTAAAATTGGTAACCAAATGGTGCATGAATATTAGTACCTCCAGACGAGCAAACTCACTCCCAGGGCACATCCTTGGTCCTCCTCCAAATGGTATAAATGTGAATGGCATAGGTCCATCTCCTTCAAAT…	1560	1507/1516 (99%)	0
CYP716A52v2_3	cytochrome P450 CYP716A52v2	P. ginseng	JX036032.1	GCCAAGCAATTACTAGTTCAACATTTATACATAAAGTATAAGTAAATTAATTAAAATACTTTGAAATTAAACATTTAATTAATCTTAGGCTTTGTGAGGAAATAGGCGAACAGGAAGTCCGTTGGCAGGAATTGGCATGGGATTAACAACAATTTTCTCATCAGGAATAACCTTTTCCCACTTGAACCTCTTGACAAGATGGTGCATAAACACCAGTATTTCCAGCCGGGCATACTCTTTTCCGGGGCACATTCTCGGCCCGCCGCCGAACGGCACGAACGAGAACGGCGGCGGCCCGGCTCCGTCGAATCTTGATGGATCAAATTTTAGTGGCTCCGGGAAAACTTCTGAGTTTATGTGGGTTGAATTTGCACTCCAATATAGCTTCCAGCCTTTAGG…	1779	1595/1610 (99%)	0
CYP716A47_1	cytochrome P450 CYP716A47 (PPDS)	P. ginseng	JN604537.1	AGTTTCTTAGCTTGATGCTAGTCATGTCCTGAACTTACTGAATGCACTGATCGATCAGAAGCTGTAATGCTCAATTGCTGATCCCATTAGTAGTACCAAATTATATTGCTTAATTAGTAGATATCATAATACTTGCTGCTGGTTGGAACTGTTCAACAACAGATTATACTCCTTTAGATGTTTTTTTTTTTGATGCTCAAAATGTAAAAAAGAACTACTTCTAGTTAGATTGTAGTATCAGTTGGTGTAAAAGTGATGTTGTGCTTTTGGTCCTTCACGAGATTGTCAAAGGATACACGGTGTTTGGTAGAACAGCTCCAAATATTTAGGGTTAATTGTGGGGATGTAGATGAATGGGAAGTCCATGCGCAAATCTTGGAATGGGATCGGTGAGAATTT…	1551	1495/1473 (99%)	0
