# Supplementary material for: Transcriptome analysis identifies strong candidate genes for ginsenoside biosynthesis and reveals its underlying molecular mechanism in Panax ginseng C.A. Meyer
Source: Sci Rep. 2019 Jan 24;9:615. doi: 10.1038/s41598-018-36349-5 (PMC6346045; doi:10.1038/s41598-018-36349-5)
Supplement: Supplementary file 3 — Table S3 [file 41598_2018_36349_MOESM3_ESM.xlsx]

## Sheet: Sheet1
Table S3. The contents of ginsenosides in the four-year-old roots of different ginseng cultivars sampled from Jilin, China
Code	Cultivar	Ginsenosides (mg/g)
		Rg1	Re	Rf	Rb1	Rg2	Rc	Rb2	Rb3	Rd	TS
S1	WQTP-1	0.489004	0.399463	0.193147	0.534615	0.0364392	0.552055	0.279434	0.0251248	0.556	3.06528
S2	LJXNC	0.392235	0.266419	0.0477043	0.871313	0.018881	0.410709	0.177218	0.0285936	0.53092	2.74399
S3	WLXS	0.381391	0.33688	0.0438614	0.808996	0	0.300234	0.240213	0.0345951	0.660105	2.80628
S4	WQTP-3	0.394721	0.418788	0.0789013	0.853038	0.0332255	0.434134	0.295232	0.0327741	0.52537	3.06618
S5	LJLDG-1	0.439461	0.281944	0.0557089	0.734785	0.0307023	0.315624	0.304744	0.0377299	0.415665	2.61636
S6	WLQY-2	0.436367	0.340951	0.060992	1.19661	0.0429398	0.549146	0.340232	0.0620298	0.710766	3.74004
S7	WQXTZ-2	0.505782	0.28965	0.0803252	1.06259	0.0406011	0.476608	0.189909	0.0330568	0.61736	3.29589
S8	BSWG-5	0.456656	0.224084	0.0802969	0.409826	0.0396632	0.245905	0.269839	0.0360879	0.40453	2.16689
S9	WQFX-4	0.370631	0.359941	0.0461607	0.681361	0.0109875	0.286759	0.0739515	0.0266624	0.376199	2.23265
S10	CBLQ-2	0.627021	0.299543	0.0288623	0.799255	0.0221842	0.273233	0.246708	0.0276894	0.696774	3.02127
S11	CBLHD2	0.775353	0.160024	0.070429	1.03251	0	0.265777	0.255038	0.0321959	0.63792	3.22925
S12	THSKYS-2	0.416397	0.251003	0.0443683	0.692502	0.0143053	0.362249	0.254307	0.0373616	0.355727	2.42822
S13	WQFX-3	0.396773	0.266847	0.0991368	0.622399	0.0335537	0.410834	0.416765	0.0496169	0.762241	3.05817
S14	CBLHD-1	0.653769	0.123203	0.0327959	0.930572	0.0122723	0.259837	0.097948	0.0144282	0.890296	3.01512
S15	CBLQ-1	0.505216	0.263107	0.0839292	0.684222	0.0381053	0.281907	0.434632	0.0449436	0.664649	3.00071
S16	BSWG-4	0.328367	0.236342	0.0199624	0.394066	0	0.298497	0.333177	0	0.467957	2.07837
S17	LJHS-3	0.425535	0.163386	0.0454807	0.747095	0	0.227595	0.227305	0.0412757	0.284859	2.16253
S18	CBXG-3	0.353531	0.278395	0.0456363	0.557344	0.012672	0.327446	0.140269	0.0173857	0.618632	2.35131
S19	CBBQ-2	0.66962	0.128231	0.0908081	0.681825	0	0.414701	0.305627	0.0398219	0.48088	2.81151
S20	THSKYS-1	0.367946	0.302087	0.0562301	0.721592	0.0339344	0.371634	0.345329	0.0447286	0.56656	2.81004
S21	JAHD	0.326465	0.307725	0.0732793	1.23584	0.0201363	0.160533	0.255104	0.0149417	0.748208	3.14224
S22	CBMLG-1	0.572633	0.261047	0.0715024	0.99825	0.0337586	0.334761	0.3691	0.043652	0.788364	3.47307
S23	JAQG	0.45514	0.705836	0.108931	1.37837	0.0713135	0.575131	0.594391	0.0975293	0.890893	4.87754
S24	THSKYS-3	0.269678	0.338532	0.0398307	0.678802	0.0232705	0.200399	0.26666	0.0260019	0.319789	2.16296
S25	BSWG-2	0.387993	0.458063	0.11761	0.447014	0.0514827	0.344778	0.254004	0.038727	0.306754	2.40642
S26	CBJH	0.43735	0.281104	0.0160552	0.302066	0.0159723	0.200888	0.134863	0.0173696	0.217991	1.62366
S27	JACY	0.510679	0.219579	0.0784115	0.944328	0.0344227	0.320149	0.271254	0.0242264	0.687406	3.09046
S28	LJHS-1	0.296541	0.19837	0.0573857	0.283559	0.0248626	0.306119	0.143555	0.0273651	0.348055	1.68581
S29	WQFX-2	0.449398	0.160123	0.0470595	0.400222	0.0130982	0.491857	0.219145	0.0169357	0.520305	2.31814
S30	BSWG-1	0.412423	0.308477	0.0358872	0.400865	0.0149224	0.312151	0.257907	0.0152945	0.195662	1.95359
S31	CBXG-1	0.526954	0.248757	0.0685151	0.971501	0.0251902	0.416384	0.417395	0.0511012	0.687845	3.41364
S32	WLSD	0.492024	0.343121	0.0395492	0.44326	0.0225377	0.213659	0.227336	0.0129448	0.228932	2.02336
S33	LJLDG-2	0.383787	0.198459	0.0664235	0.647417	0.0224058	0.483416	0.186538	0.0311696	0.486336	2.50595
S34	CBXG-2	0.479885	0.327124	0.0604967	0.740429	0.270185	0.303384	0.186638	0.0277148	0.568947	2.9648
S35	WQTP-2	0.380396	0.211937	0.0575372	1.17495	0.0387246	0.866771	0.175778	0.0282113	0.512852	3.44716
S36	WQXTZ-1	0.639428	0.254768	0.0963509	0.994759	0.0260595	0.420581	0.301083	0.0437181	0.57329	3.35004
S37	LJHS-2	0.253728	0.299564	0.0384871	0.385632	0.0162212	0.259744	0.208018	0.13757	0.347914	1.94688
S38	JATS	0.491784	0.375669	0.0687593	1.00845	0.018965	0.37947	0.219223	0.0170211	0.713588	3.29293
S39	WLQY-1	0.444291	0.302733	0.0461859	1.09933	0.0212001	0.587561	0.297329	0.0263209	0.654431	3.47938
S40	CBBQ-1	0.548151	0.291852	0.028306	0.660378	0.0153248	0.464834	0.269644	0.018566	0.74743	3.04449
S41	BSWG-3	0.218654	0.212692	0.0356719	0.425577	0.0223135	0.229308	0.349352	0.0853041	0.500002	2.07888
S42	LJSHC	0.409728	0.534332	0.0598426	0.882354	0.0225564	0.452811	0.247516	0.0230352	0.453244	3.08542
