# Supplementary material for: Transcriptome analysis identifies strong candidate genes for ginsenoside biosynthesis and reveals its underlying molecular mechanism in Panax ginseng C.A. Meyer
Source: Sci Rep. 2019 Jan 24;9:615. doi: 10.1038/s41598-018-36349-5 (PMC6346045; doi:10.1038/s41598-018-36349-5)
Supplement: Supplementary file 4 — Table S4 [file 41598_2018_36349_MOESM4_ESM.xlsx]

## Sheet: Sheet1
Table S4. The published genes involved in ginsenoside biosynthesis whose expressions are significantly correlated with the variation of ginsenoside contents. Mono-ginsenosides, Rg1, Re, Rf, Rb1, Rg2, Rc, Rb2, Rb3 and Rd; total ginsenosides, TS; suffix of each gene such as "_1", the alternatively splcied transcript or isoform of the gene.
Rg1		CYP716A53v2_1	DS_1	SS_1	SE2_4	CAS_23
	Pearson Correlation	.339*	.408**	.385*	.444**	.320*
	Sig. (2-tailed)	0.0281131	0.00737017	0.0117923	0.00325319	0.039018
Re		CYP716A52v2_3	SE2_1	CYP716A47_1	DS_3	β-AS_6	SS_1	FPS_22	UGT71A27_2
	Pearson Correlation	.506**	.599**	.345*	.559**	.317*	.315*	.531**	.380*
	Sig. (2-tailed)	0.000631862	2.81065e-05	0.0252343	0.000120136	0.0411005	0.0424518	0.000300177	0.0131187
Rf		CYP716A47_1	DS_3	SS_1	UGT71A27_2
	Pearson Correlation	.346*	.371*	.406**	.322*
	Sig. (2-tailed)	0.0246666	0.0155487	0.00769369	0.037744
Rb1		CYP716A53v2_1	CYP716A52v2_3	CYP716A47_1	DS_1	DS_3	β-AS_1	SS_1	SE2_1	SE2_4	FPS_22	UGT71A27_2
	Pearson Correlation	.371*	.495**	.389*	.567**	.451**	.438**	.433**	.439**	.514**	.433**	.426**
	Sig. (2-tailed)	0.0155415	0.000867539	0.0108041	9.11804e-05	0.00274519	0.00373267	0.00415799	0.00363297	0.000490695	0.00422652	0.00487954
Rg2		CAS_11	CAS_21
	Pearson Correlation	.349*	.329*
	Sig. (2-tailed)	0.0236919	0.0334997
Rb2		CYP716A52v2_3	CYP716A47_1	DS_3	β-AS_1	SE2_1	FPS_22	UGT71A27_2	CAS_23
	Pearson Correlation	.354*	.319*	.381*	.328*	.510**	.385*	.370*	.388*
	Sig. (2-tailed)	0.0215103	0.0398106	0.0128674	0.033831	0.00055722	0.0118547	0.015917	0.0112187
Rb3		SE2_1	FPS_22	CAS_22
	Pearson Correlation	.345*	.320*	.541**
	Sig. (2-tailed)	0.0253932	0.0386546	0.000214333
Rd		CYP716A53v2_1	CYP716A52v2_3	DS_1	DS_3	β-AS_1	SE2_1	SE2_4	FPS_22	UGT71A27_2	CAS_21	CAS_23
	Pearson Correlation	.356*	.504**	.441**	.389*	.534**	.369*	.537**	.330*	.390*	-.361*	.360*
	Sig. (2-tailed)	0.0207198	0.000675688	0.00348651	0.0107979	0.000271688	0.0162743	0.000249513	0.0325771	0.0106044	0.0189009	0.019197
TS		CYP716A53v2_1	CYP716A52v2_3	CYP716A47_1	DS_1	DS_3	β-AS_1	SS_1	SE2_1	SE2_4	FPS_22	UGT71A27_2	CAS_23
	Pearson Correlation	.343*	.585**	.405**	.489**	.547**	.467**	.486**	.559**	.466**	.487**	.479**	.341*
	Sig. (2-tailed)	0.0259762	4.81295e-05	0.00772373	0.00102269	0.000179526	0.00182291	0.00109066	0.000119552	0.00184959	0.00108514	0.00134751	0.0273093
*. Correlation is significant at the 0.05 level (2-tailed).
**. Correlation is significant at the 0.01 level (2-tailed).
