# Supplementary material for: Transcriptome analysis identifies strong candidate genes for ginsenoside biosynthesis and reveals its underlying molecular mechanism in Panax ginseng C.A. Meyer
Source: Sci Rep. 2019 Jan 24;9:615. doi: 10.1038/s41598-018-36349-5 (PMC6346045; doi:10.1038/s41598-018-36349-5)
Supplement: Supplementary file 5 — Table S5 [file 41598_2018_36349_MOESM5_ESM.xlsx]

## Sheet: Sheet1
Table S5. The PgCYP gene transcripts that are significantly correlated with the variation of mono- and total-ginsenoside contents in the four-year-old roots of 42 cultivars. Mono-ginsenosides, Rg1, Re, Rf, Rb1, Rg2, Rc, Rb2, Rb3, and Rd; total ginsenosides, TS.
Rg1		PgCYP020	PgCYP070	PgCYP071	PgCYP137	PgCYP144	PgCYP161	PgCYP167	PgCYP191	PgCYP210	PgCYP227	PgCYP301	PgCYP309	PgCYP319	PgCYP332	PgCYP366	PgCYP374	PgCYP376-1	PgCYP376-4
	Pearson Correlation	-.523**	-.418**	-.373*	.339*	-.327*	-.332*	-.306*	-.312*	.392*	-.324*	-.352*	.429**	.317*	.412**	-.399**	-.312*	-.313*	-.359*
	Sig. (2-tailed)	0.00038503	0.00592658	0.0149728	0.0281131	0.0344349	0.0315218	0.0490669	0.0446246	0.0102381	0.0360332	0.02231	0.00458049	0.0405762	0.00673948	0.00878918	0.0442262	0.0438681	0.0196375
Re		PgCYP056	PgCYP096	PgCYP128	PgCYP138	PgCYP176	PgCYP177	PgCYP187	PgCYP188	PgCYP196	PgCYP198	PgCYP205	PgCYP218	PgCYP237	PgCYP239	PgCYP247	PgCYP260	PgCYP267	PgCYP274-1	PgCYP278	PgCYP285-1	PgCYP292	PgCYP311	PgCYP313-1	PgCYP313-2	PgCYP326	PgCYP339	PgCYP348-1	PgCYP361	PgCYP369	PgCYP376-1	PgCYP376-5
	Pearson Correlation	.320*	.347*	.306*	.474**	.595**	.530**	.424**	.592**	.332*	.348*	.549**	.516**	.605**	.582**	.346*	.460**	.358*	.323*	.503**	.398**	.527**	.506**	.437**	.447**	.581**	.345*	.512**	.312*	.409**	.456**	.530**
	Sig. (2-tailed)	0.0390367	0.0242577	0.0490192	0.00151778	3.20783e-05	0.000311106	0.00514082	3.66064e-05	0.0316696	0.0239074	0.00016939	0.000470631	2.17072e-05	5.34659e-05	0.0248094	0.00215412	0.019864	0.037084	0.00068914	0.00907369	0.000336834	0.000631862	0.00377268	0.0029934	5.57227e-05	0.0252343	0.000528274	0.0440839	0.00722712	0.00241501	0.000308086
Rf		PgCYP144	PgCYP200	PgCYP205	PgCYP220	PgCYP222	PgCYP227	PgCYP240	PgCYP247	PgCYP251	PgCYP292	PgCYP339	PgCYP347-2	PgCYP359-1	PgCYP396
	Pearson Correlation	-.339*	.407**	.365*	.367*	.333*	-.313*	.503**	.381*	.313*	.315*	.346*	.313*	.506**	.496**
	Sig. (2-tailed)	0.0278721	0.00753301	0.0175853	0.0168686	0.0313669	0.043639	0.000687757	0.012923	0.0433487	0.0420406	0.0246666	0.0436172	0.000621475	0.000830368
Rb1		PgCYP001	PgCYP014	PgCYP020	PgCYP056	PgCYP070	PgCYP096	PgCYP136	PgCYP137	PgCYP173	PgCYP177	PgCYP188	PgCYP205	PgCYP211	PgCYP218	PgCYP225	PgCYP233	PgCYP234	PgCYP247	PgCYP258	PgCYP261-2	PgCYP263	PgCYP264	PgCYP269	PgCYP272	PgCYP278	PgCYP280	PgCYP282	PgCYP285-1	PgCYP292	PgCYP294	PgCYP303	PgCYP305	PgCYP307	PgCYP309	PgCYP311	PgCYP336	PgCYP339	PgCYP341	PgCYP342	PgCYP348-2	PgCYP361	PgCYP363-1	PgCYP363-2	PgCYP365	PgCYP369	PgCYP412
	Pearson Correlation	.324*	-.403**	-.411**	.392*	-.312*	.321*	.459**	.371*	-.422**	.336*	.363*	.444**	.337*	.416**	.346*	-.364*	.507**	.347*	.456**	.375*	.408**	.476**	.405**	.313*	.364*	.314*	.327*	.431**	.308*	.316*	-.341*	-.406**	.396**	.389*	.495**	-.351*	.389*	.363*	.306*	-.474**	.458**	.368*	-.322*	.331*	.485**	-.313*
	Sig. (2-tailed)	0.036503	0.00805517	0.00686613	0.0103469	0.0443392	0.0384462	0.00222398	0.0155415	0.00532116	0.0293825	0.0180012	0.00323389	0.0293103	0.00618167	0.0245966	0.0179648	0.000606643	0.0244539	0.00243422	0.0144134	0.00728736	0.00143866	0.00772396	0.0437799	0.0176594	0.0429757	0.0344569	0.00435383	0.0469628	0.0413902	0.0273317	0.00756412	0.00935667	0.0108501	0.000867539	0.0225327	0.0108041	0.0182247	0.0489696	0.00152749	0.00226229	0.0165024	0.0373818	0.0323462	0.00113155	0.0436373
Rg2		PgCYP100	PgCYP106	PgCYP126	PgCYP171	PgCYP250	PgCYP274-1	PgCYP279	PgCYP310-2	PgCYP335-1
	Pearson Correlation	.414**	.636**	.371*	.379*	.313*	.542**	.493**	.433**	.340*
	Sig. (2-tailed)	0.00643121	5.94497e-06	0.0155772	0.013282	0.0436879	0.000208519	0.000921104	0.00414024	0.0274904
Rc		PgCYP126	PgCYP149	PgCYP234	PgCYP247	PgCYP338	PgCYP347-2	PgCYP347-4	PgCYP359-2	PgCYP376-3	PgCYP385	PgCYP396
	Pearson Correlation	-.403**	.345*	.491**	.379*	-.372*	.534**	.318*	.352*	.311*	-.319*	.377*
	Sig. (2-tailed)	0.00816391	0.0252118	0.000961126	0.0132386	0.0152695	0.000270362	0.0402997	0.0222631	0.0451767	0.0391769	0.0139746
Rb2		PgCYP070	PgCYP114	PgCYP138	PgCYP176	PgCYP177	PgCYP187	PgCYP188	PgCYP200	PgCYP205	PgCYP218	PgCYP237	PgCYP239	PgCYP247	PgCYP267	PgCYP278	PgCYP291	PgCYP292	PgCYP311	PgCYP313-2	PgCYP326	PgCYP335-2	PgCYP348-1	PgCYP376-1	PgCYP376-5
	Pearson Correlation	-.310*	-.338*	.466**	.506**	.450**	.339*	.587**	.362*	.361*	.461**	.514**	.553**	.324*	.323*	.417**	.325*	.522**	.354*	.475**	.536**	.319*	.390*	.351*	.343*
	Sig. (2-tailed)	0.0455459	0.0285638	0.00189052	0.000634822	0.00277599	0.0278599	4.46924e-05	0.0184146	0.0189714	0.00210537	0.000494613	0.000144675	0.0363811	0.0370744	0.00602439	0.0359359	0.0003903	0.0215103	0.00147352	0.000252847	0.039427	0.0107092	0.0228003	0.0261519
Rb3		PgCYP090	PgCYP138	PgCYP168	PgCYP176	PgCYP186	PgCYP187	PgCYP188	PgCYP218	PgCYP237	PgCYP239	PgCYP278	PgCYP302	PgCYP303	PgCYP315-1	PgCYP326	PgCYP348-1	PgCYP376-1	PgCYP376-3	PgCYP376-5	PgCYP378
	Pearson Correlation	-.387*	.419**	.411**	.414**	.491**	.437**	.419**	.342*	.408**	.407**	.447**	.306*	.418**	.481**	.370*	.573**	.400**	.333*	.389*	.342*
	Sig. (2-tailed)	0.0112893	0.00579377	0.00682948	0.0063499	0.000974411	0.00382919	0.00580857	0.0264077	0.0073214	0.00746789	0.00300973	0.0491035	0.00584385	0.00124954	0.0159686	7.36036e-05	0.00875562	0.0313694	0.0108158	0.0264283
Rd		PgCYP001	PgCYP020	PgCYP025	PgCYP070	PgCYP136	PgCYP137	PgCYP171	PgCYP173	PgCYP177	PgCYP188	PgCYP205	PgCYP210	PgCYP225	PgCYP233	PgCYP234	PgCYP247	PgCYP258	PgCYP261-2	PgCYP263	PgCYP264	PgCYP267	PgCYP269	PgCYP274-1	PgCYP274-2	PgCYP282	PgCYP294	PgCYP300	PgCYP305	PgCYP309	PgCYP310-1	PgCYP311	PgCYP336	PgCYP348-2	PgCYP363-1	PgCYP369
	Pearson Correlation	.374*	-.420**	-.326*	-.357*	.442**	.356*	-.415**	-.316*	.335*	.336*	.336*	.336*	.443**	-.346*	.435**	.332*	.425**	.395**	.391*	.340*	.324*	.467**	.368*	-.312*	.346*	.405**	-.395**	-.326*	.514**	.394**	.504**	-.367*	-.341*	.464**	.319*
	Sig. (2-tailed)	0.0147318	0.00562794	0.0352136	0.020451	0.00336032	0.0207198	0.00625372	0.0413481	0.0302933	0.0295563	0.02946	0.0293777	0.00330483	0.0246588	0.00395703	0.031835	0.00504368	0.00957881	0.0104901	0.0275286	0.0362764	0.00183788	0.0165484	0.0445791	0.0246302	0.00773259	0.00953849	0.0353677	0.000493892	0.0099192	0.000675688	0.016931	0.0273349	0.00196858	0.0393775
TS		PgCYP001	PgCYP014	PgCYP020	PgCYP056	PgCYP070	PgCYP136	PgCYP137	PgCYP173	PgCYP176	PgCYP177	PgCYP188	PgCYP205	PgCYP218	PgCYP225	PgCYP233	PgCYP234	PgCYP237	PgCYP239	PgCYP247	PgCYP258	PgCYP261-2	PgCYP263	PgCYP264	PgCYP267	PgCYP269	PgCYP274-1	PgCYP274-2	PgCYP278	PgCYP285-1	PgCYP292	PgCYP294	PgCYP300	PgCYP303	PgCYP305	PgCYP309	PgCYP310-1	PgCYP311	PgCYP313-2	PgCYP326	PgCYP339	PgCYP341	PgCYP342	PgCYP347-2	PgCYP348-1	PgCYP348-2	PgCYP361	PgCYP363-1	PgCYP369
	Pearson Correlation	.322*	-.333*	-.392*	.335*	-.390*	.385*	.343*	-.386*	.464**	.426**	.528**	.485**	.455**	.391*	-.367*	.536**	.454**	.449**	.499**	.419**	.361*	.350*	.419**	.318*	.405**	.408**	-.318*	.393**	.426**	.457**	.312*	-.397**	-.342*	-.379*	.465**	.306*	.585**	.322*	.484**	.405**	.326*	.337*	.319*	.317*	-.442**	.401**	.357*	.412**
	Sig. (2-tailed)	0.037496	0.0313989	0.0101557	0.0300505	0.0107809	0.0118244	0.0259762	0.0115312	0.00198605	0.00490497	0.000324409	0.0011338	0.00248358	0.0103865	0.0166724	0.000250666	0.0025469	0.00284805	0.00076092	0.00577225	0.018963	0.0232029	0.00580834	0.0401628	0.00778804	0.00736803	0.0400529	0.0099986	0.00495492	0.00236119	0.0439339	0.00933303	0.0268172	0.0133876	0.00193535	0.0490651	4.81295e-05	0.0373389	0.00117707	0.00772373	0.0348662	0.0288515	0.0394561	0.0407025	0.00340198	0.00852891	0.020444	0.00665897
*. Correlation is significant at a significance level of P ≤ 0.05 (2-tailed).
**. Correlation is significant at a significance level of P ≤ 0.01 (2-tailed).
