# Supplementary material for: Transcriptome analysis identifies strong candidate genes for ginsenoside biosynthesis and reveals its underlying molecular mechanism in Panax ginseng C.A. Meyer
Source: Sci Rep. 2019 Jan 24;9:615. doi: 10.1038/s41598-018-36349-5 (PMC6346045; doi:10.1038/s41598-018-36349-5)
Supplement: Supplementary file 6 — Table S6 [file 41598_2018_36349_MOESM6_ESM.xlsx]

## Sheet: Sheet2
Table S6. The PgCYP gene transcripts that were significantly correlated in expression activity with the ginsenoside contents in this study and their transcript sequences.
PgCYP gene	Seq.length (bp)	Sequence (5' - 3')
PgCYP001	2238	AAAAATATTTGAAATAAAGTCAACTCTATAAAGAAAATTAAGTGTTAAATAACAAGATTTAAAATTTGGGATGTTGTTCTTTCTTTGAGTAGTAAAATTTGCCAAGACCTTCCACTCCAATTATCATATCTGCGTCCAAACAACCTTCCAAATGTTGGATCTCAACTCATCTTCTACCTCCTTCCTCTTCTTATCTCTCTCCTTCCTCTCCCTCCTCTACTTCCTCTTCCACTCCCACTCCAATCCCCCCACCAAAACACCATGTCCCCAATCATACCCTCTAATCGGAAACCTCATCGGTTTCCTCCGCAACCGCCACCGCTTCCACGACTGGGTCGCTGATATGCTCTCTACCACCCCATCCCTCACCCTCCAAGTCAACGGCATCCTCAACCTCTC…
PgCYP014	239	TTGACAAACACCCAAAAGCTAGAGACTTTACGAGACTTGAGACACAGAGTGGTGGAAGAAATGGTTCAGCATGTTAAGGAGGTTAGTAAAAAAGGAGAAGCTGTGGACATGGTCAAGTTGGTGTTCTCCACGGCTGTAAATCAGATATCAAATACATGCTTCTCTGCAAATGTAGCTGACTACAAGTCCCAAGATGTAAAAGGGTTTCAGAATGCAGTGAAGTCTGTCATGGAGGTTGA
PgCYP020	235	TAACAAGGGAGCAGGTGGGTGCAACCTTAGAGTTTCTTTGATTACCAACTTTAAATAACTCAATCCTTGAACATCAACTTCATGTATTTTCGTCTTTCCTTCAAAAGCCCGTCTCACTTCACCTTGTGCCTTGTGCAACACTCGAGGGTTTCTTATCAATTCCGACATTGCCCAATCAAGTAAAGTTGAAGCAGTGTCTGTTCCCGCTGTGAGCATATCACAAATGATGCCTTGG
PgCYP025	293	AGGAAACAAATCTGCCATAAAAAAACCTGAACCCCAATATGCAATATCTTCCACAAGCTCTATAAGCTCCTCTTGGTATTTGCATTTCTTCCCAATAGTAGCTCTGCAAATTACGGAATTTGCCATTGCAGTCACTTTTATACTAAAATTGAATGGTGATCCTAACGATGACCAAACCGATTCAATGAGTTTCCACGACTCCTCCTCTCGTATATTGCAAAATGACCGGACTTTATTGGCACTCAAAAGTTCCGATGTGGAAATTTTGCACATTTGCCTCCAGTAATCACCAT
PgCYP056	481	GCTTAGCACCAAGTCCAGGATTTGTTCCTTGACAAGGCTGGAGTGCTTCAAAACCCATCCAAGAAGATCATCATCTCCGTCCACCTCCATATTCTCATCACTACTTCCTTCATTCATTTTCCTTATTCTCTCCTCCATTCTACTTTCTATGAATTTAAGTATGGTTGAACGCGATCGTAAGGCCTTTCTGTAAGCAGTTCCAGGGAAATTCAAAGGAGGAGAAACCACTCCTTTCATGAATGTAATGTACTCTTTCTTCAGTTGCTCCGTCTCCGGTTTTCCAGGATCCAAGCTCATAATATGTTTAGCCATCAAATTGAACGTAAACCTCTTTGCTTCATGTTGAGCACAAAAGGTGGAATTGTCCTTCCACGAATTTAAGACGAACAAAGTATGAGC…
PgCYP070	332	GCATTGTTTTGATTGGGAGCTTCCCAATGGAATGCAGCCATCAGAGTTGGACATGACTGAGGAATTTGGGCTTGTTACTGCAAGGGCCAAGCATCTAATGGCCATTCCTACTTGTCGCCTTCACGGAAATTAAGTGCCTATAAATAGGATTCATTCTGTTCACTTGCATGAAGACTCTCTACCCAAATACAGGGCAACTAACTATGATTGCTTAACTGCCAACATCTTCATCCCGTTTTATAATATACTAGCAAGTAATGCACCATAAATTGTGTGGGGGTAAAATTAAAAATTAATAAAATTTGAAGAATTAAATAGAAATTATTTATAAA
PgCYP071	869	CTTTGTTGATGTTTTATTATCATTGCCAGGAGAAGATGGGAAAAAGCACATGGATGATGTAGAAATCAAAGCTCTAATTCAGGATATGATAGCTGCGGCTACTGATACTTCAGCTGTGACCAATGAATGGGCAATGGCCGAAGTTATCAAGCATCCACGTGTCCTACTCAAGATTCAAGAAGAGCTGGATTTTGTTGTGGGCCCTAATCGAATGGCTTCCGAAGCTGACCTAGCCCACTTAAATTACCTACGTTGCGTTGTACGTGAAACTTTTCGCATGCATCCGGCCGGACCGTTTCTCATCCCTCACGAGTCCACACGCGCCACCAAAATCAACGGCTATTATATCCCGGCCAAGACACGTGTGTTCATCAACACGCACGGTCTTGGTCGTAACAC…
PgCYP090	1743	ATTTTTACCTATATATACATATATATCATGACCAATTAACTGGATAATTAAACAAAAGCACACAACTTTAAGAAGTCACTCACATAATTTATACACCAGCAGCCATCATATTTTTCTTCACATTGTACCGTATATTAATTATTACACAAGAAGCAACTCTCCTACATCTTACTTTACTCGTAGAGAGCTTCGTAGAGCGCTGGATTGGATAACCTTGGTGTAGGAACAACAACAAGAGGTATTTTCTTCTTCAACACAATCCCAAACTTCTCCGACAAATCTAACTTTTCTCCTTCCGGCAATTTCCAGTCAAAAAAATGAACCAGCGCAGCTAGTGAAAGCAAGAACATCCTCTCAGCCATAGCAGTTCCAACACAAATTCTTCGTCCAGAACCAAAA…
PgCYP096	782	GTCTAATTGGAGAAATAGTCGATTAAAAAAAGGTCTAAATATATCATTTTCTTATGTTATATACATGTAGAATCCTAGCTAGCTAGCTCTCCTTTAATTTGATGGTTCTATCTCCAATTTCAACCCACTCTTGAATTCCAAATATGGGTAAGAAATAGGGTAATCATCTTCTTTCAGTTTCCACCTATAATTAAGGACAAGATGATGAAGGAAGATAGTAGCCTCCAGTTTTGCTAACTCGGTCCCCGGACAAAGCCGCATTCCACCTCCAAAAGGGTTAACCTTTTTTCTTGTGGGGTGATCATTCCATCTCCAAGGATTAAAATCTGAGGGACTCTGATGAAGATTTGGATCCAAATGAACTGCTGTGAAGACTGGAAGAACTTGACATCCAGCAGG…
PgCYP100	205	AGGCCGGCTAGCGAAAACAGTGTCGTGTGTCTTGAGGAAAAGCTCCGCAGCTGCTGGCGAAGAGACGACTATTGTTGGGACATTTCCTAGGCGTAGGGATATTATAGGACCATATTTTTTGGATAATTCGTGTAGGGTGCGATGGGGTAGTTTTCCCAACATGTGGAGGTTACCGATAATGGGTAAGCCTCGGGGACCTGGTGGT
PgCYP106	366	GACAATGGCCTTCGGAGGGGGAAAGAGGGTATGCGCAGGTGCTCTTGAGGCCATGACTATTTCTCGTTTGGCAATTGGCAGATTAATACAAGAGTTTGAGTGGAAACTGATGGATGGGGATGAAGATGATGTTAATACTCTAGGGCTTACTGCTCGCAAGCTCCATCCGATGCTAGCATTTATAAAGCCGAGGAACTGATAAGCATAATCCACCGTGGATGACGTGCATGTGAAATTCCCCTACACATTTAAATCATTGCCTTTACTAGTTCAAAGAATGCAGTGCTTTTTACTTCCTGAACTATACCGTGCTTTTATATGCAGTATTAGTGCTTAATTATATAATGCACTACTTTGTAACTTATG
PgCYP114	1812	TCTCAACCTCATCTCTATCGATCTCCTCTTAGCTAGCCCTCTCTCTCTCACACACACGTTCACAAAAACAAGCACAAATGAAACCGGCCTCTTGGTTATAAAACCACCAACTCCTTTACTCTGATCACTCAGTACTCAATCAATCCAAAATCAAAAACAAATACTCTAGCCAGCTAGCTAGCTAGTTTACCTTCAAACAATGTCCATGTTTATCTCTCTCCTCATCTTTCTGCTCTCTCTCATCTCCTCCTTGTCATTCATCCACTACCTTTGCTACAAAAAAAACCATTCAAATGGCCCTGCTAAATCTTATTCTCTAATTGGCAGCCTCATCTCTTTCTACCAAAACCGGCACCGACTCATCCACTGGTACACCCACCTCTTATCTGACTCCCCCTC…
PgCYP126	329	AGCTAAGGCAGAACAAGAGGCTATAGTAAAGAACAGGCCATCTACACAAAAGAGGTTGACACTTAAAGAAATTCGGCAGATGGAATATCTCTCCAAGGTGATTGATGAAACACTTCGTTTAGTAACATTCTCTTTCGTGGTCTTTCGAGAGGCAAATACAGATGTCAATATAAGTGGTTATACCATACCCAAGGGTTGGAAAGTTTTAGTTTGGTTTAGGAGTGTTCACTTAGATCCAGAAATTTATCCGGACCCTAAAGAGTTCAATCCTTCGAGATGGGATGATTACACACCAAAGGCAGGAACTTTTCTTCCTTTTGGAGGAGGAA
PgCYP128	1914	CCCCTCTTCTCAACAAGACTCTCTACACATTTCCATTACCTTTAATTTGACCCCCCTTCCTAATTTTAGATGAAGCTCTCTACTCTAATCATAGCTCTTATAACTCTCTTCTTATTCCTATGTCTTGGAGCTACTCTTAATAATAATTACCAAACTCAACATTGGCCTCTCGCTTTCCTACTAGTCCTCTCTTTTCCCTCCCTCTTTCCCTTCTTCTTGAACCTATGGCTGGTCCCAGGAGGCTTTGCATGGAGAAATTACCATTTCCAAAACCCTACAAAACTCTCTGGCCCTGTAGGTTGGCCCTTCTTGGGGACCTTACCTCAAATGGGTCCTCGTGCTCACCAAAAACTAGCTACCATGGCTTCGTCATTTCGAGCCACTCGGCTCATGGCATTT…
PgCYP136	1233	GGTGATGCTAGGCAGGAGGGTGTTCCGTGACGGAAGCAGTGCTGTCGATCCTAAAGCCGACGAGTTTAAAGAAATGGTGGTGGAGTTGATGGTACTAGCGGGTGAGTTCAGCATCGGTGACTTTATCCCCGCCCTGGAGTGGCTAGACTTGCAAGGTGTGACGTTAAAGATGAAGAAGCTACATGGCCGATTCGACTCGTTTTTGAGTTTGATCTTGGAGGAGCATAAGCAGCGCGGCCGCCACGGTAGTAGTCAACAAAATCATATGGACTTGTTGAGTATGTTGCTTTCCCTTAAGAAGGAGGAGGATGATGATCAGGATGGTGAAGGAGCTGGAGGACAGCTGCTCACTGATACTGAAATCAAAGCCTTGCTTTTGAACTTGTTTACGGCTGGGAC…
PgCYP137	1689	TTTTTAGCTAATAAAATATAAATTATTTTGAATTTTTCATTCACTCAATAAATTATTTGGACCGTCCAAAGTTTGGGATAAATCACACCGTTGATACAATACAGTATCGGAGGCATGGGACACATCTAATTAATACATATTAGAAAATGTTCACCATAACAAAAGAAGAAAAATTAAAGTGTACAAGGTGATAGACGAATAGGAAGACCATTCTCCGGGAAGGGAAATGGAGTATAAATAATCTTTTCATTGGGAAACACCTTCTCCCACTTAAAATTGGTAACCAAATGGTGCATGAATATTAGTACCTCCAGACGAGCAAACTCACTCCCAGGGCACATCCTTGGTCCTCCTCCAAATGGTATAAATGTGAATGGCATAGGTCCATCTCCTTCAAAT…
PgCYP138	334	GGCTCCCAAGACCTCATTCATGTCAAGAGCATCTGACTTCAAACCATTTGGCATTGTCCAGTCGAAGTGGTATAACAATAGAGCAAGAGGTAACTCAATACTGGCTATACCAAATGCTATGCCAGGGCAAGATCTCCTACCTGCTCCAAAGGGAATATAATTAAGGTTTGTGCCATTGTAATCTATAGATTTGTTTTCAAATCTCTCTGGTTCAAAACTCTCCGCGTTAACCCAATATTCAGTATCCCTCCCGATTGCCCACGCATTAACCATAAGCTTGGTCCCCACAGGTATAGTGTATCCTTCAACTTCACATTGCTCCCTGCATTCTTTA
PgCYP144	356	GCTTGCTCTGTCTCCCGCTCTCTGTTTTCATTTTCCTTCCGAAATCAATACTCCCCACTTCACTACTATGAGAACAGACATAGAAAACCTATGGATTTTTGCTTTAGCTTCTCAATGCAAATCTTACACTTCAATAAATTTCATATATTTCGTCTTAATTTCTGGTCTAGTGTGGTTTGCCATGAACTTAATTTACTGGTCTCACCCGGGTGGTCCAGCCTGGGGCAAGAATAAATGGAGAAAAAGTTCATCATCTTCCATCGCTAATACTAGACCGATACCAGGTCCAAAAGGTCTTCCAATTATTGGGAGCATGTCTCTTATGGTTGGTCTAGCCCACCACAAGATTGCAGCCA
PgCYP149	248	AAGAACAGAAGCCACAACACTCTCGTGTAAATCGCCGAGATTGGGTTCCGGCGACGAAGCTGAGGACACCTTCGTGTGAAAATAAAAGAAAACCCAGAACCCATTAAAGCACCAGCCTTTATGATTGAGCTGAGCTCTAGTTCTAGGAGAGATGTGAGCGAGCAGGGTATTTTTCATGACAACAGTGAACACTGGTTTCTCTGAAAGATCAACACGGGCACCGGCCTTCCATTCAAAGTACCAAATCA
PgCYP161	502	GCTAGAGCTAGAGCTAGAGCTAGGAACAATGAAGGCAGCAGCCATGGAAGAAGAGCAGATGATCAAAGTGTTTCATGTTGTGTTTTTTATTGGGCTGGTTTTTGTGCTAAAGATTATGGTTATGTTGTGGTGGAGGCCCAGAAAGGTTGAACAACATTTCTGTAAGCAAGGAATCAGAGGCCCCCCTTATCGGTTCTTGATAGGCAATGCCAAGGAAATTGTGAGCCTAATGTTGAAGGCCTCTTCTCAACCCATTCCTTTTCCTTACTCTCACAATATTCTCCCTAGAGTCCTCTCCTTTTACCACCACTGGAAGAAAATTTATGGTTCAACATTTCTTGTGTGGTTTGGACCGACCGCTCGCCTCACTGTGGCGGATCCAGATCTTATTAGAGAAAT…
PgCYP167	673	GTAAAAGAGTCTTTTCGCCTCCACCCGGTTGCACCATTCAACATACCACACGTGGCGGTTGTCGATATGGTCGTCGCTGGCTACTCCATTCCCAAGGGAAGTCACTTGTTAGTGAGTCGACCTGGACTCGGTCGAAATCCTAGGGCCTGGGAGGATCCTCTCGAGTTCATCCCTGAGCGCCACCTCAAGAGCGATGGCTCCAGCGTGGTCCTCACGGATTCGGAGTTTAAAATGTTGTCGTTTAGTGGAAAACGTGGTTGTGTCGGGGTGATACTTGGCACTAACATCACCACTATGCTATTGGCTAGGCTTCTTCAAGGGTTTACTTGGAGTGTTCCACCAAATATGACAAAAATTGACCTGCTTGAGTCTAAGACAGATCTCTTTCTTGCCAACCCA…
PgCYP168	269	AAACCGGAAACTTGTAAGGACTCACCATCTTCAATTTCCCCGGTTTGTCAAACTACCGGTCCGGTCTAAACTCAAGTTTGTCTTTCCCCCATAACTCCTCCATCCTCCCCATCCCGTACGGAAAATACGTCACTCTATCCCCCTTATACACCGGTGTCCCGTCCGGCAACACATCGTTGGCAGCAGCATGCTTGGAGTCCCAAACCACCGGCGAGTAAAGCCTCATGGACTCACACAAACACGCCTTCATATACTTCATTTCTTTCAGT
PgCYP171	413	TTGCCTCCAGTAATCACCATAGGGGGCCATAACAATATCCCTACTATTCTTTAACATAATTCTGCCTAGTAACATATCTGGCCTATCTGCACATGCAAGGTCATGTGTTCTTAGTACCTCTTTCGCCACTCGTGGCGATGATACCACTATAGCTGGTATGTTACCGAGCTGTAGATGCATTAATGGTCCATATTTTGTGGCCAACTCAAGGAGGCCACGGTGTGGTATCGGATTTGCACGAGCCACTTGAAGCAAATTTCCTATGAAAGGTAGTTTTGGTGGTCCAGGGGGCAGTTTCTCGGGTTTGGATCTTTTGAATAACTTGAATAGAAAGAGGAAGAGGAGGATGAAGGAAGTGATGATAGCCAAAGGGGGATGAAACTCCATTATAGAAACTAG…
PgCYP173	313	GTGGCTTTGCCTTCTGTAGTGATAATGCAAATCTTTCACTAGTGTCCATCTCTTCAGGTTTCATTCCATCAGGAAGTTTCCAGTCAAAATGGTAAACAAGAGATGCAATCATCAAGCTCACCACCCTCTGTCCCAGAGCAATTCCAGCGCACATTCGACGTCCGGAACCAAATGGGAGTAACGTAAAATGTTGACCCTTGAAATCTACTTCACTGTCCAAAAACCTCTCTGGCATAAAACTTGTGGAATTCTCCCAATAATCAGCATCTCGCGCAATCGCCCATGCATTCACCAGTATTTGAGTGTCTTTAGG
PgCYP176	244	GGTAAGCGAAGGAGTGGAGGAAGAGCTCTTCAAAGGGCTGCAAAAGGCCAACTTTGACGGTGGGAATGAGCTGAAGGGCGAGCCACTTTTCGAGCCAAGTGTAGCCATGTTTGGCCACTTTGGGTGATTTTGAAGGGTCAACTCCGACGAGGCACTGAGTGAGGAAGCTGAAGAGGAATTTCTTTAAAGGGGTGGCGTAGGCAGCAGAGCCGGATTTGGAGATGTCGGATTCAATGGAGTCCCA
PgCYP177	960	ATTCTTCAACATTTTCGGACCACACATTAGGATCTCGACCTAATCCCCAATCATTGACAATAATGCGTGACTTCTTTGGTACGTAGTATCCATCAATCATAATATCCTCTATAGACTCATGAGGAACCAATAGTGGTGCTGCCGGATGTAATCTCAAACTTTCTTTAATTACCATGTTTAGGTATTCTAATTTAGGGAGATGAGATTCTTCAACCATTACATTATCTCCCATAATGGTCTTAAGTTCTTGTTGAAGTCGTTTCATCACCCTCGGATGCCTGATGAGTTCTGACATGATCCATTCTATTGAAGTGTGTGAGGTGTCAATTGCTGCAAATATCATATCTAGTATTATTGCCTTAATATGTGTTCTATCCATTATATAGGATAATTGGTCAT…
PgCYP186	1122	AAAAGAACTGGCACAGCTCAGAAACAATTAGCCTCTATCGGAACGCAAAAATATTGACCTTTACTATTGTATTCGAGTGCTTGTTAGGAATTGGAGTGGAGACCGGAATGCTGGGAATATTTGAAAGAGTCTTGGAAGGGGTTTTTGCCCCTGCAATTAGTTTCCCAGGCTCTTAAGTTTTCAAGGGCAAAGAGCGCGAGAATGGCAGAAGATTTTGGTGGATGTCGTAAGGAGGAAGAGAGACGAAATGGAAGGGAGGCCCAATGAGGTTGGAGAGGAAGAAGAGATGCTACTTTCTCGACTGGTGGCTGGACTGATCCGAGGTGAGATCAGTGAAGAGGAGGTTGTCGATAACGTGGTTTTGCTAGTTTTTGCAGCTCATGATACCACTTCTTTCGC…
PgCYP187	201	TCGTTTTAGGATGTCCATTGCAAAGTTCTTCAGCTCAGAATGTTTAGGCTCTGAAGTATCAAGATATATACAAACACGTTGGCCGCCTGTGAAGCTAGTACTAGGCATGTATTCTCCCGCAAGCACATTCTTCTTCTCCACCAGCTCCATGTCAAATAGGTGGGAGAAAGATTCCACGTCCAGCACCGCTATCACGTTCGG
PgCYP188	275	GAGAAACACAAACACAACAACGCGACCAGCAATAATCATGTCTATAACACGAGAAACACCACCACCGCCGCCAACTAATACAACTTCTTCTTCATTACCCGTCCGTACAATTCCCGGCAGCTACGGATGGCCGTTGGCGGGGCCGATAATGGACCGGTTAGACTACTTCTGGTTCGAGGGGGAGGATAAATATTTCAGGAAAAGAATGGAGAAGCACAAGAGCAGCGTGTTTAGAACTAATATTCCTCCGTCATTCCCTTTATTTTTGGGGATTA
PgCYP191	222	TTACGCATTTGCCTCCAGTAATCGTCGTATGGATTGAAAACGATGTCTTTACAATCGCGTAGAATGATCTTGCTTAGCTGAAGCTGAGCTCTGTCAGAGAAGGAAAGATCATACGTTTTTAGTACCTCCTTGGCAACTTTAGAGGACGAGACAACAATGGCGGGAATTTCAGCAAGCTGAAGGTGCATTATGGGACCGTGTTTCTGGGACAAATCTCGGAGA
PgCYP196	445	GGAGTGGGCAATGTCACTTTTACTTAACAACCCACAAGTATTATACAAGGCCCAAATCGAAATCGACAACCTTGTGGGCCAAGATCGTCTAATCAACGAATCCGACGTGGCCGAGCTTCCTTATCTGCGTTGCATCATAAACGAGACGCTACGAATGCACCCGGTAGTACCATTCCTCATACCCCACGAGTCATCCCAACAATGCACGCTAGGTGGCTTTAACGTTCCCCGTGGAACTATGCTTCTAGTGAACTTAAAGGACATACAAAATGACCCAAATATTTGGATAGACCCTGAAAGGTTTAGGCCCGAGAGGTTTGAAGGGGGGCGGGTCGGGTTTACTTGGATGCCATTCGGATCAGGTCGGAGGAGTTGTCCGGGGGAGGGCTTGGCAATGCG…
PgCYP198	1038	CTTCCAATTCAAAACTCTCGGTGTAAAAATAAAAATATTCAAAGTTAAAAATAGAAAGTTGACTTCATCCAAACACACTCGCACACACTTACCAGCATTAGGCTTCTAATATCTTCATCCTTATAGTACTCAGGCTCAGTCTCATGCAAATGCAAAAGAATCTCAATCATTGTCTTATCCCACCTCCCCGAAGAAGAAGAACACCCGCCACCTGTTCGACGAAATTCCTCAATCAACTCCTGCATAAACTCATCCCTCCTCTTACACAACGCCACAAACCTCTTCTCCAACCCATTAAACAAAAACCACCTCAAAATAGGCATAAAATCCCCCATATCCGTCTCTGCAGCCAGCCTCGCCGTCTCAATCACTATCGCCTGAAATCTCTTCGCCTCCTCC…
PgCYP200	671	GTTGTATAGTACAATTACTGACAGTAATAATATTGAAAATAAATACTATCAAAAAGAAGAGATGGAGGAACCCAAACTTGGACTCCTATCCTATTACGTATTGGAACTTGCAAACCAAGTTGGGAAGGTATCTTGTGCTAAAGTAACACATTTTGTGTACTGGGTTCTTTCCGGAATCTAGCTGGTAGTCCATGTTGTGGGACTGGGAATGGGCAATACTGAATCGCGTTACTGGGACCAGCCACTTCCCACCTAAATTTGCTAACCAGGTGGTGGATAAAAATAAGCATTTCCAGCTTGGCAAGCTCATTCCCTGGACACGCATGCGCTCCATTGCCAAATGGCATAAAAGTATTGGGTTTTGGAGAAACCTTAAACCTAGATGAATTGAACTTTTGA…
PgCYP205	1556	AATTAATTGACATAAATATCCTCCACAAATCTCTCTTTCACACTTATGTGTAACCCACCTTTCATCCTAAGAGTTAAAGACAACAAATACTCGGGATACATATCCTTATTCTCCACTTCTATTTTGAACCTCTCAATTATAGAGGCAGCAATGGACTTCATTTGAATATAGGCCATATCTTTTCCTAGGCACATCCTGGGCCCCGCATGAAATATCGGAAATTTAAATGGACTCTCTTGCTTACACATACCGTTTTCATCAACCCATCGTTCCGGCCGATATTCACAACAATCTTTGCCCCAAATATTCTCCATTCTACCCATTGCATAAGCATTATACGTCGCGAACCATCCCTTTTTAATAACCATACCGTCCGGCCACACGTCGTCGTTTAGGCAC…
PgCYP210	517	AAACCAGAGAGATTTTCTGAAGGAATTTCAAACGCCACATGTACAAAAAATTCCTCTTCATTCTTGCCATTCAGTGGGGGGCCTAGAATATGCGTTGGACATAACTTTGCAATGATGGAAGCGAAAATCGCCATAGCAAGGATCCTACAACGCTTCCCATTAATCCAGCTCTCTCCCTCCTATGTCCATGCTCCTGAGCTATTTTTCCTTCTTCGACCACAATATGGTGCTAAATTAATATTGCATAATTAGCTTGAGGTTGTTATATTATATTTTAAATAATAAATAAATGCATGAGCCTTGGCATGCAGTTGGTAACCTAATGAACGTCTCTAAGCTTGCAAAAATTATACCATGCCCCAATTAAATACTCAAGGAGGCTACTACTTATGTTTCATG…
PgCYP211	2038	TTTTTTTTTCAACATCAACATAAGAATTGTTTTCATATATAAAATGTAATTCATGTACGTAATCTTCAGAAATTAATCTTATACAATAGGTAATCCACTCACAAAAGTAAGACATTTCTGAATCTCGATCAATTCATAATCACACATGGAGTTTATCTTAATTTATTGACCCTAAGCATTACCATTTAAGACTGGTATATTATATTAGTGAGTGTAAAATCAAGTGTGCACCATATTGAGGTTGAAGAGTAATGATGGCGTGGGGAGCATGTGCATAAGATGGTGAAAGTACAAACGAAAATCGTTGTAAAATCATGGCCATTGCCATTTTAGCTTCCAACATTGCAAAATTTTGGCCAATGCAAATTCGAGGTCCCCAGCTAAAAGGAAAATATGTGA…
PgCYP218	747	AGTCAATCCCTGAAGGTCAAGCGGAGCAAGAATTGGCAAATAATCAGAAATATTGAAAGCTCCTGCCGCATCCGTCATATCCTGAATATTACACTTCAAATCAAACTTATCATCTCTTATGCTGCGCCCAAACAACATCCTAACCATCATATCTTCAATCAAACCCCCCACCTTTTCACTAACATCCACCACTTGCCCCGCCGCCGCGGCTTCTTTAATATTCTCAACAAACAACACCACCTCCTCCCTTCTCATTCGAGCAAATGAGTCAATTTTTGTAGCACTAAGAAGCTCTAGTGTACAAAATTTCTTAATATTTCGCCAATACGGACCGTATTCGGTGAAAACCATCCCTTTTGTTCCATAAGACAATATTTCGGAGGCTTGAGTTTTAGGGCG…
PgCYP220	2324	CAAAAACAAGCAAATTGAGCACATAAATAATATGCACTATATGAATTTTGAGAATGAAATTAAACAGAAAAGCAAGAAAGGCAGTTGAAAACGTAATTGAAACTTGAGAGCCATGAAAAAGCGCAAGATTTATATGCACTATATGTTCCTCGATCAATTTATCTCTTGCTATAAAATTGAACCATTTTACTGCATATACAAATATGACCACTTAAACTGCTAAGAATGAGAGTAGCTTTCAAGATAATGAAGAACATGATAAACTAATTGCCCTCACTACCTTCCTCAGTGTCAATAATATCTGATGCTCAACAAAGTGGCTAGGCTGTTGTAATACTAGGAATGAGTTGGAGAAACTTCACCTTTCTGACCAACTACTGGGTCCACTTCAGACATGTT…
PgCYP222	706	CCAAATTTTAGGGTGACACTACCTGAGAGAATTAAACAAACACATGAGAGAGTACCTTGTTGAACTAACAGAAAATATCAATTTCCTTAAACAAATGATCAAGTGAAGATAGAAATGGATTGGAGAGAAAAAAGAGTGGGTATATTTCGATTTAAACAAACCGTCATCTTTTTGTAAACTAGGGAATACAAAGATCAACAACAAGAAATAACATATAAGCGCTTAATAATTAATAGTGCAATATAGTGTGGGTTACAACTAAACATTTGCATATAGGCGATATGTAGGCACTGCAAGCAAGTGTTGGACTCTTGCGGACGTCAGTCCAAAATTTTCAGTCATATCCAACATGCTTGGTGACGTCCCACTAGGCAGCTTCCAATCAAAACAATGCACCAA…
PgCYP225	363	GGAGGACTACAAGTCCATGCCATTTACTCTTTGTGTGGTTAATGAAACTCTGCGAGTTGCCAACATAATTAGTGGGGTATTTAGGAGAGCAATGACCGATGTGAATATAAACGGTTACACAATTCCGAAAGGATGGAAAGTCTTCACTTCGCTAAGGGCAGTCCATCTAAATCAACAACATTTCAAAGATGCTCGAGTTTTTAATCCCTGGAGGTGGCAGATCAATTCAGGAGCAATTAGTGTGTTCACTCCATTCGGAGGAGGGCCAAGGCGGTGTCCGGGTTATGAGCTTGCCAGAGTGGAACTCTCAGTCTTCCTTCACCACCTTGTCACTCGTCTCAGTTGGGTTCCTGCTGAAGAAGA
PgCYP227	205	ACCAAGAAAGCTTGAAAAGTACCTGAGAAATCAGGGTTTCACTGGAAACTCTTACAGATTATTTTTTGGAGACCTGAAAGATATGGTTATGATGATAAAAGAAGCCAAATCAAAACCCATCAATCTCTCTGATGATATCATTCCCCGCATCATTCCCCTCAACTATAAAACCATCCAAACATATGGAAAGAACTCATTTTTATGG
PgCYP233	732	ACGCATTTGTCTCCAATAATCACCATAAGTAGCCAACACAATGTCTCTACAGTTGGCCAAAATAACTTGGCCTAGTAAAACTATTGGCCTGTCTGCAAATGCAATATCGTGCGTTTTTAGCACTTCTTTGGCAACTCTAGGTGATGATATGACAATGGCAGAGATTTCGCCGAGTTGAAGATGCATGAGAGGTCCATGTTTGTTTGACAACTCTCGGAGAACGCGATGCGGGACAGTGCCAGCCGCTTGGAGCAAATTTCCTATGAGAGGTAGCTTCCGTGGCCCTGGTGGCAGTTTTGAAGTTGTGTTACCGGTTTTGGATCTTTTGGATTGCTTTAATAACATAAACAGAAAGAAGAAAAGGAAGATGACGGAGGAGATAATAGAAATGGGGGATTG…
PgCYP234	1788	ATTTAAAGGAAGGGATAGATAACCCACTCGTGTGCTCCACCAAGGCGGCCTCCCTCTCTATCCCTTCCTTTAAATCCCAACCCCCCCTACTCATCTCATCAGCCAAGTGGAGTAGTAACTAATATGGATGCCATGTATCTCTTTCTCTCTCTTCTCCTGGCCGTTTCTTTCTCTCTCCTCGCCACCCTCCTTCTCCGAACCACCACGCGCCGGAAACTCCGCCTGCCGCCGGGAAACCTTGGCCTCCCCTTTATTGGTGAGACCCTTCAGCTCATTTCGGCTTATAAGACTGAGAACCCGGAGCCCTTTATTGATGACAGGGTGGCCAAATACGGCACCGTTTTTACCACCCATGTGTTCGGGGAGCCGACCGTTTTCTCGGCTGACCCGGATACGAAC…
PgCYP237	1650	CGTGTATACATATCGTACCTCTTCAAGAGCCCCTGAACAAAGGATACATAAAATACAAGAGAAAAAAATGAAAAATAGGAAAAATGCAATCCCCACATATTATTGCCACCCAAAATGTAACATATATATAGTATATAAAACACTAAGCCATTTATTTTTGAAGAGGCACTAGGCGAACTGGGAGACCTTCCATTGGGACAGGGGATGCATGGAACACAATCTTCTCTTTTGGATTTAGTTTCTCCAATTTGAATTTGGTCACAACATTATAAATGAAAACCAGAATTTCTAGTCGAGCATACTCTTTTCCAGGGCACATTCGAGGACCTCCTCCGAAAGGAACAAAAGTATAGGGGGCAGGTCCGCTTCCTTCAAATCTTGAGGGATCAAATGTTTCTG…
PgCYP239	1642	GCCCAACTTAATTGGCATTATTATTCAGCAATTTATAAATAGAGACTAAAAATTCATGGTCACATATATAATTAAGGAAATGACTTGTTCAAATTTTACGCATATAACTAACTTGGCCAACGATCCTTCAAGGGAAGACTTTTATTCAATGCATTTCATAAAGAAGTGCAAATAAGTAGCTAATTAACAAACTCCTTTAATCAATTATTCTTTTCTAAGATCTTGAAGTGAAATCCCTCTGGAAATCTTATAATAGGAGCCCGGACAATTTTGCCTCCCTTGACTATTGCCCACTTATATTTTGTGACCAGTACATGGAGAAAGGAGGCCAAAAACACCCTACTATACTCTGCACCAGCACATTGCTTCATCCCTACTCCAAATGGCATGAAACTCTTT…
PgCYP240	2050	AATTCACATCCCACATGTTAAACCCCTTCTCTCCTATCTATATATTGGTACTGCAAGCTTATTACATCATTTATACATGTATATATGTACTCCACTAACCCTTTACCATGCATCCCCTATTTATACCCTTCCTAACCCCCTTTTCTCATTGTACCTTCATTAACAGTCTCTCTCTCATATCTTCTCTACTCTTCCTACTCTCTAGCTCTTACAAAAACACATACAAGCTCACAAAGCTAAGGAACCAAATAATCTTAACCGGGTATGGATTTGAGTATGGTTTCAAAGGATACAAACTGGTGGATTTTCACTCTACCAGCATTTCTCGGATCTAATAACCTTCTAGATGCTTACGTTTTATTTTCTCTCCTCATCACCTTCATTTCCCTCACACTTCTC…
PgCYP247	550	GCTGATAAGATTTTGGGGTTGTTGGTTGGTGGCCATGATACTGCTAGCTCTGCATGTGCCTTCATTGTCAAGTATCTTGCTGAGCTCCCTCAGATCTATGATGGAGTCTACAAGGAGCAAATGGAGATAGCAAAGTCAAAAGGGCCGGGTGAATTGTTGAATTGGGATGATCTTCAAAAGATGAAGTACTCATGGAACGTAGCATGTGAAGTCTTGAGACTTGCACCTCCCCTCCAAGGAGCTTTCAGAGAAGCCATGACTGATTTCATGTACAACGGTTTTGCAATTCCAAAGGGTTGGAAGCTCTACTGGAGTGCAAACTCCACACACAGAAATTCAGAATTGTTCCCGGAGCCACTGAAATTTGATCCATCAAGATTCGAGGGAAGCGGACCCGCA…
PgCYP250	713	AGTGAGCCGAAGCAAGAGGTCCTGCAAATCAACAGACTTGCCTTCAACCTGAGCCGTCTTGAGAATCGGGCAAAACCGGAGCTTAATAGCTCGGCTCACCCACCTAGCCATGGCTTGGCGCAATGTCCTGGTGGTGAATTCCAGTGCTGCAGTCTTACGCTGGAACACCCACGTGTCACCATCAGAATTAAAGATCCCCTCTCCCAGCAAATCATGGAACACACTCTGCCAAGTAGGACCTTTGGGGTAATTATCGAACCTAAGCTTCAAAATATGCTCCAAGTTCTTGGGATCGCACGTGACCGTCACGAGCCCCTGCTTCCTCGCTAGAAACGGGATCGCAGAAATACATGTCTGGTACGTGCCGCCACACGCGCGTAGGTTGTCAGCTATCCAGTC…
PgCYP251	518	TAAGAGATGGGCTTTTAAAATACAATCAAACACCATCTTACATAATATGATAATTTTTTGTCTATATTACATACAAATCATTTTCTAGTACATAACTAAAGCAATTAATAAATTGGACATAACAGGCGTGGACTCGGCACCGCAACGAGCCTAGTCGCCCTTGGGGCGGTGAGTCCAAACACGTCACCCATGTCGACTTCGCTTGGCTTCATACCATCAGGCAATTCCCACGTAAAACAATGCAGAAGGTGAGCCACGGCCATCTCAAGTGCATAAAGCCCGAGTTGCATGCCTGGGCAGGACCTCCGACCCGACCCAAAAGGTATGAACTCAAAGTTGTTACCCTTGAAGTCCGGCAAACCCTTTTTGAGAAATCTAGACGGGTTGAATGTATCCGGG…
PgCYP258	316	TTTCAATAATCACCTCCCAAAGCAACATCTGAATATGTCCATCTGATAGAGCTTTTGCCTCAGATAACAAGTAATCAAGATAACACTCATTTGAAGCACTTCGTTTTCTCTGTTGATCCTGTATCAGGGATTTCATCACTGCCTCCCTGCGGATATTCATCCGTTGGATTTTCTTGTCAAAACTTCTATTTGGAATCCATTTTAGATATGGGAAAAAATCTCTCCAGTCTACCTCGATTCCACCTTCCATCGGATCATGCACTAGACATTTAAATATGTCATGTCTTGACATAGTAATTCCAAGTTCATCCACATG
PgCYP260	1694	ATTTAAGCATACTAATCTGATATCCATTTTTACACCTCAAAAACTTATAACTCATTCAATAGCTTAATTACCTCTCTCTCCAGACTCCAATCTCCATCCATATATATCAATGCTGCTACTACTTTTTCTTCTAGCCTTCCCCATAATAGCAATCCTATTCCTAGTTCATAAACACACAAAATATGAAGGAAAACTCCTCCTTCCTTCTCCACCTGGTCCTCCTGGGCTTCCTTTCATTGGGAATATGCACCAGTTTAGTTACTCAGCCCCTCATATTTCCCTAACCCAACTTTCCAAAAAATATGGGCCCATTATGTCCATGCGCCTTGGGTCCATACCAACTGTTGTGGTCTCGTCAGCAAAAATGGCCCAAGATGTACTCAAAACCCACGACCACTC…
PgCYP261-2	1813	GTGTGAGTCATCTCTCTCTCTCTCTATATCCTTGAAAAGTTTAATTCTGTTGGGGTGATTGATTTTCTTTGTGATTAGAAAAATAAGCTATGGTATTAATGGAGCTGTACGGCTACTTGGGAGTTTTCGTGGCAATTTTTAGTGCTGTTTTGGGCCTTAAGTGGATGTTGGGCTCCGTGAATCGGTGGCTGTATGAATCCAAGTTGGGTGACAAACGCTTCTCTCTTCCGCCAGGTGATTTGGGCTGGCCTTTTATCGGGAACATGTGGTCGTTTCTCAGAGCTTTTAAGTCCAGTGATCCCGATTCTTTCATTTCCAGCTTTATTAACAGGTTCGGACGTACCGGAATTTATAAAGCCTTCATGTTTGGTAATCCAAGTGTGATTGTTACAATACCTG…
PgCYP263	772	GAGTTCAATCCTTCAAGATGGGATAATTTTACACCAAAAGCAGGATCTTTTCTTCCTTTTGGAGGAGGAAGTAGATTGTGCCCAGGAAATGATCTTGCCAAGCTAGAAATCTCAATTTTCCTTCATTATTTTCTCCTTGATTATGAGATTGAACGACATAATCCTGGATGTGCATCAATATTCTTACCTCATTGTAGGCCTAAAGATAATTGCTTGGGAAGAATTAGAAGGGTCACTTCTTAAAGAGTATACATAGTGTAAAATTTCATGAGTCAAATCTTAGAGTAATGAATCCTAGAGTAATGTTTGAATGAATGAATGAATTTTCATTTATCTGACCTACCTTACAAAAAAAATTGAACTTTACAATGAATCTCTTACTCTATTTATGCAACTATA…
PgCYP264	568	TAGAGCCATGGCAATCAATATCCCCGGATTTGCTTACCATAAAGCACTCAAGGCACGAAAGAACCTTGTGGCTATTTTCCAGTCTATAGTGAATGAACGAAAGCTGCGAAGAAATAGCAATCCAACATCATCGAGGAAAGATATGATGGATGCTTTGTTAGATGTTGAAGATGAAAATGGTCGAAGATTGAATGATGAGGAAATCATTGATGTTCTAGTAATGTACTTGAACGCTGGTCATGAATCTTCTGGCCACATCACAATGTGGGCAACCCTCTTTCTACAGAAACACCCTGAAATATTTCATAAAGCTAAGGCAGAACAAGAGGCTATTGTAAAGAACCGATCACCTACAAAAAAAGGGCTAACACTTAAAGAAATTAGACAGATGGATTACCT…
PgCYP267	231	TGATTACGATGAGTTTCACAAAACGGTAAAGCGACATTTACTCGCACATATTTTGGGACCAACTGCTCAGAAGCAGAAGCGACATCGAATCCAAAGAGATACTTTGATAGAGAACACGTCAAACCAGTTGCATACTTTATTGAAGATCTGTCCACTAGAGGCTGTAAATTTGAAGGAGATATTCGAGTCAGAACTTTTTGGATTATCAATGAAACAAACTTTGGGAGAGGA
PgCYP269	2023	GTTTCATATATATATATATACTAATTTTTATAATAGCACGCCACCACATTTAGTTTGAGAACCAAAAACTGGGAAGACCATATGCATATAACATGGAGAAAACTCCAAAGAGATACATTGTAGTTAATATTGTCATTTTCTCTCAGTCCTAACGAATTTTGGTCCAATTAACACATATACTAGAGCCTGTGCAGAATTATTGGAGCTCCATGTTGAGGTTGAAGAGTAATAATAGGGAAAGGAGCATGTGCATAAGAAGGAGAAAGTTCAAATGAGAAGTGTTGTAGGATCATTGCTAGCGCCATTTTTGCTTCAAGCATTGCAAAGTTTTGGCCAATGCATATTCGGGGACCCCCTCCGAATGGGATGTAGGAGAATTTGCCCTTTGTCGCACTTAGA…
PgCYP272	1233	AAGAACTAGACAACCAAAAGATTTGCTGCAGCTTGCCAGGCTACCATCAAATTTACAGGCTACTAGCAGAGAATTTGGTCTCAACTCTCTCGTTAAGATTAATACATCTCCAGGCTACTCTATAAGGTTGAAGAACAATTTAATATACAGAACCTCATCCATCTTGATTTTCCATTATAAAATTCACAATAGAGAAGAACTACTCAAGTACAAGCTAAAGATATACTCTTCAACGACCTAGTATAAATCCTCGATTAGTAATCCCACATCTATACCAACATTACACATTAATAATAGTTGATACGTACTTACTAATTAAAGTGCTTGTAGAATCAAGTGAGCGCCATGTTGAGGCTCTAGAGTCATGAAAATGTGAGGAGCATGTGCATAGGACGGAGA…
PgCYP274-1	1420	ATACTGGGTTTCCCCACCATTGTGTCCATGGATCCTGGGCTCAACAGGTATATCCTTATGAATGAAGGAAAGGGACTTGTTCCGGGCTACCCTAAATCCATGGTCAACATGATAGGGAACCGCAACATAGCTGCTGTTTCTGGTTCTACTCACAAATATATCAGAGGCTCATTGCTTTCACTCATTGGTCCTCCGGTGATCAAAGACTCGCTTTTTCCTAAAATCGATGAATGTGTACGAATCATCACTAACAATTGGGATGGCAAAATTATCGATATTCAACAAAAAACCAATGACATGGCATTGTTTGTAGTCTTCAGACAAATTCTGGAAATTGAACCAACTGCAGTATATGAGGCATTCAAATCAGAGTTTGAGAAATTATTATTAGGGTCACTT…
PgCYP274-2	1784	ATACTGGGTTTCCCCACCATTGTGTCCATGGATCCTGGGCTCAACAGGTATATCCTTATGAATGAAGGAAAGGGACTTGTTCCGGGCTACCCTAAATCCATGGTCAACATGATAGGGAACCGCAACATAGCTGCTGTTTCTGGTTCTACTCACAAATATATCAGAGGCTCATTGCTTTCACTCATTGGTCCTCCGGTGATCAAAGACTCGCTTTTTCCTAAAATCGATGAATGTGTACGAATCATCACTAACAATTGGGATGGCAAAATTATCGATATTCAACAAAAAACCAATGACATGGCATTGTTTGTAGTCTTCAGACAAATTCTGGAAATTGAACCAACTGCAGTATATGAGGCATTCAAATCAGAGTTTGAGAAATTATTATTAGGGTCACTT…
PgCYP278	956	GTTCAAAATGCAAGTGTGTGGGCTACATTAATATACTTAAAATACCTTAAAATTATCTGTTCCATTCATTCAACGCAGCAGCATAAGTCACTACCACTCTATATATAAGGACATACAATGGATCATAAAATAATCACCACTACCACCTCCATCAGCAGTGTACTGCAGCTTAAACAACCCTCAATTTTATTTTCGTTTTCTACGTATTACTCCAATCTCCAAATTCATTTTTTTTAGTCAAAAACCTCCCTACAATAAAACTCACCCAAAAAAAATGGCATCCTCTTCACTACCATTCCCTTCTCTCGTCCTCCAAAAAGTCCCATTGCAAAGATCATCAAAACCCTACTCCCCTCGACTCATTCTCCGACCCATCACCGCCTCGGTAACGGAAAAACC…
PgCYP279	1835	GCGACTGAATGGAAATAGCAATTGAACAAGTTCTGTTTCCTTGTGCATTCACTATTTTGCTTCTCTTTCCATTTGGTCTGCTTATACGCATCTTAAGTGATCATTTCCTGAAGGTTAAAATTCTTCGAGTAAAGCTCCAAAAGCAAGGAATTGGTGGCCCAAAGCCCACTAGTATTATTTTAGGAAACATTCCAGAAATAAAGAAGATCAAGCCAGAGATACCAGACAATAACTCGAATGAGCCCCCGTCAGTTGTCGAATGTTCTTCCATTGCTTTTCCACACATCAAGCAATGGGTCAAGCAATATGGCAAAACTTTCACGTTTGCACTTGGGCGGGTACAGATTTTATATGTCGCAGATCCCGAGTTGGTGAGAGAATTTAATCTTTGCAAGTCAC…
PgCYP280	1454	AAAATCTCTCTGGTTTGAATTCTTCTGCATCAGGACCCCAATATTCGGGATCATGATGCAGCATTAGAGTTGGTAAGTAAATTTCTACACCAGCAGGAATAGACATGTTCCCTATATTTGTTTTCTTGTAAGTATGTCGAAATTGTGCAGATACTGATGGATATAACCTCATGACTTCTTGTAGAATCATTGAGACAATTTTGAGGTGGTATAAGGATTCATGATCAGGTGTCTTGTTCTTTCCACAAACGCGAAGAACTTCTTCTCTAGCCTTGTCTTGCCAGTCTTGATGCATCGACAAAACGATGATTGTCCATGTAAGCCAGTTTGCAGTGGTTTCTTGGCCAGCAAAATAGAATAACTTGCACTCTTCTATTACATCTTCAGTTGTCATTTCAT…
PgCYP282	1861	AAAAGTTTAGCCAATTTATTATGTTTTGAGTGTGTTTTTTAATTATTAATTACTTGAGCTTTAAGACTAGGGTCCCTCCTTTTGTAGGGTGCACGGTTTTGGCCTACTAGGGGACTTTCTCTCTCTTATATCCACAGGCCTATATATACACACTTCAACTAGCTTCAACCAGAGCAAGTCCATGCCATTTACATTTTACTGCTGATATTTCTCAATCTCTCTCTCTCTCTGTGAAGTGTATTGGAGCTTTTAGGAAGAATCAATGGCTGTTTTCATAGTTGTGCTTGGTGTGGTTTTGGAACTCAGTCTCGTAAGTACAGCTTTGTTGAGATGGAATGAGGTGAGGTACAGGAAGAAAGGTTTGCCTCCAGGTACTATGGGTTGGCCAGTTTTTGGTGA…
PgCYP285-1	2054	ATATATATATATATATATTATGTGCAATATAACTAGTAGTAGTAGGTGGAGTATATAAGTAGGACAAATATATAGTATATGTCACCATCGGATGCCACTCCACACGTGTGACCTGCAGCCAACATTGTCTTTAATCTCTCTTTTATGTCTGATGCATCAAAGTTCCTTTAATACGCTAAAAAAAACATAAAGCATGCTAAGTGTCTCTTCTTCTTTTGACCCAAATTGGCAGTCTATTCTTCATTCTCACTGTTGGGAAATTTACAATTGAGTCATCCTCAGCCACCCACCTGAATTGAGTGACAAAATGGTGAATGAAGATAGAAGCTTCCAGCCTGGCAAGATCAAGGCCAGGACATAGCCTTTGTCCCCCTCCAAATGGGCTGAAGCTACAACCGG…
PgCYP291	1139	GACCTTCAGGGATTGACTCGACGTGTGAAGGCACTGCACAAAGATCTTGACAAAACCTTGGAGATGATTGTTAATGAGCATGAAGAAGCTGCTACTAGTGGAAGTAAAAAGCTTGACCTGGATTTCGTTGATGTACTACTATCATTATTGGATAAATCTTCAGAAAATAATTATGCTGAGCTATCACACATGCTAGATAGAAGAACCTAAAAGGAATTATAGTAGATATGATAGGAACGTAACCGGTATTGAAACTTCACACACTGCAGTTGAATGGATCATGACTGAACTCATAAGACATCCGAGGATCATGAAACAACTTCAAGAAGAAATTAAGAGTGTTGTTGGAGTTAATGAGAATATAGAGGAGACTGATTTGATTAAGTTTAAGTACCTAGA…
PgCYP292	1803	GAAGTGAGTGAAGACACAGAAAAGAATTTTGCAGAACTTCTGTCAGAGGAATTAAAGTTACGGGAAGCTGAATCTACCGAAAATCAGCAGCGTGCTGACATGGCTCTACTTGAGGCCAAAAAGATGACATCTCAGTATCAAAAGGAAGCAGACAAGTGCAATTCGGGAATGGAAACTTGCGAAGAGGCTCGAGAAAAAGCTGAAGCGAATTTAGCGGCACAAAAAAGACTGACTTCAATGTGGGAGTTAAGGGCTCGTCAAAGGGGCTGGAAAGAAGGTGCTACCAAATCTCATACGGAGTCTTAAGGTAATGTAAAAGCTGTTTAAAATGCCACTGACCTCACATAGAACTACCTGAATTAGGTAATGTTCATCTCTGTAATCACCTCTCAGCTCAAA…
PgCYP294	1041	TACAACTTCATTCATCAAATATTAATTAAACATACGATAATAATCTAAAATATGAATCCCAATATATGGCCTGCCTATCAAGTACTCTTCTAATGACATACAACAATCCAGTATACAAGTACATACAAACAGTACCCACAGCTCCACAAGTCATCCTTCAATTTATTTTTCCTTTCAAAATCATTATCAGCCATATGCTAGTCATCCTCCTTCCGATGCTAATCAGCCATATGCCATGAACTTGAACACGATTATCGCATGACTTTTTCTGGACAAGTGCCTTCAGCTACAGAGGAATTTCGCGAGTCCCTTCTCCCAAGTGCAACCAGCTACTTGTCGAAGTTCGTGCTGCAGCTTTGAATCCTATTGATTTCAGGATGCGCCAGCGACCCATTATCC…
PgCYP300	1778	AACCTGTAAACTGAACTCCCCCACGTACATCATCACCTTATCTCTCTCATTACCATCCCTCCTCACTTTCTCTTTCTAAAATCTCTTACTTAAAAATCCTATGGACTTCTTTTATTTCATCTTCTTTTCTTCTTTTCTCCTCTCAATAATTATCATCTTTGTTCTCCGGCTGCTAAAGCCGTATTGCGGCTGTGAAACCAGCCGGACTTTTCTGTCCGCCGGCTGGAATCTCAAGTACAACAATTTATGCGATTGGTACACTCATCTACTTCAAGAATCACCCACGGGAACAATTCATGTCCATGTTCTTGACAATATTATTACTTCAAACCCCGAAAATGTGGAGTATATGCTGAAGACAAATTTCGATAATTACCCGAAAGGGAAACCCTTTTATAC…
PgCYP301	2020	TCTCTCTCTCTCTCTCTTTCCTCCTGAATTTTCTCTCAACTAAAAACCCTTCCATTTTCCTCCCATTTTCAAACTGTCCAAAATCTCAAATCCTGTAAAAATGTCATCTGATCAATATTTTCTTTTCTTTCCACGAAATGGGTTTTCCTCCCGATCAGGGAATTTAGAAATTTTCCTTTGTTTGGTACTTTTCGTTGCTGTTTTTGCCTTCTGGCTTTCCCCTGGTGGCCTTGCTTGGGCTATTTCCAAGGCTAAAACCAGAGCAAAAACCGCCATTCCCGGCCCATCTGGGCTCCCTCTTCTGGGTTCGGTTTTTACTTTCACTGGCTCTTTAACTCACAGAGTTTTGGCTCATCTTGCTCATAGCTTCAAGGCTGTACCTTTAATGGCGTTTTCAGT…
PgCYP302	1752	ATGATGAAGAAGAAGAAGAAGAAGGAGGAGGAGGAAGTAGTAGAAAAAAAGAGGGTTCCTCCGGGGCCTAAGAAACTCCCAATCATCGGAAATCTCCACCAACTCGGTCAGTTTCCTCATCGATCGCTTCAACGCCTTTCAAATGAACACGGCCCCCTCATGTTCCTTCAGCTTGGCTCAGTGCCATCCCTTGTAGTCTCGTCAGCCCATATGGCCAAAGAGATTTTTAAGACAAATGACTTGATTTTCTCTAGCCGTCCTGTTTTGTATGTCGCAAACAAGTTGAGTTACAATGGCTCCAATATTTCTTTTGCTCCCTATGGAGAGTACTGGAGGGAAGTAAGAAAAATAGCAGTTTTAGAGCTATTTAGTGCAAAGAGACTTCAATCTTTCGAGGCC…
PgCYP303	1979	AAAATTCGTGGTTCAGAAATATAATCAATCACAGGTGTACCCTCTTTAGGAAGGATTGAGATGTTGAGATACATGCAGTTACTAGTTAGGCATCCATTGTATCTGCATGCATGAAGCTCTATAAATACACATAGAAGCCTGTTTAGTTTCACCATCGATCCCAATTAATTCCCATCCAATCCCACTCTCCAATATTACTAATTAAAATGGATTTCTTCTCCCATTTCCTAGCAATTTTAGGGTTTTTAGCTTTTGTCACCACCTATTATTTCAAGAGAAAGAGAACAACCAATAACGAAAGCAAGAAAACTAAAGCCCCTCAACCACCTGGAGCATTGCCCTTCATAGGTCACCTACATCTTTTACGGGGTCAAGACCCTATTGCACGAACCCTCGGAA…
PgCYP305	1535	GAGACAAATGCGTAAAATATGCACATTGGAACTCCTAAGTGCCAATAAAGTCCGGTCCTTCTGCTCTATTCGAGAGGAGGAGTCGTTTAATCTTGTTGAATCCATTGGATCATCATTAGGATCACCGGTGAATATAAGTGAAAAGGTTTCCGAATTAGCGAATGGGATAACTTGTAGAGCCACGATTGGAAAGAGATGCAAGTACCAAGATGAGTTGATAAAGGTGGTTGAAGATATAGCGTACTTGGGTTCGGGCTTTTTTATGGCAGATTTGTTTCCTTCGTTGAAGTTTCTCCCTGTTCTTAGTGGGATGAAGCCTAGGTTACAGAAGGTAAGGCGGAAGCTTGACCGTATCTTTAACAACATTATGCAAGAGCACAGAGAAAAACTGGCTAGCAA…
PgCYP307	998	ACATCATAAACCAAGAATCTCACAAATCAACAGATCAACAATATGCTAATGCCATGAAATTTATATCTGCTCCGTATATTAAGAACAATGAATACCATGAAATACATTTACATACTAGAGTAGTGCTCATATTGACAATGTCCAAACTACATAGTATTCAGCCTCTAATACATTGGACCTCAAGGTACCTAGCTGAGTAATACCTTCTGCATGTCAGTAAGCCTTTTTTCAATAATTTCACAATACACCAAAATTCACTGCAGTAGTCAGAAGATAACATGAGCCTATACATCCAACTACCCAAGAAATTCTCACACAATCCTGTGCTCTATATATAAATTCAGCACCTTACATAGAAGATATGAAGTCCATGTCAACATCGAACCAGTGGTCTCATGG…
PgCYP309	2121	ACAGACTGCTACTACACGCATACATATTTTTTACAAAATAACGTGCCAAATTGTAATTATGGTATATTATCCATCCACATCATTTAATGTTACCTTTTACTACCTACTATTACTACTATTTAGTCATCAAAGCACTACCCGATGAATGTTCTTTATTTGACAAGTATAATTAATAATAATAAAACAAAAATTACATTCGAAATATGGACGGACATAAAAGAAGAAATCGCAATCCAGAGACACCCAATTCCTCCTCTCGGTTATTTCTTGTTTGTTGAGTTTTTCCCATTCCCATTCCCAATATATATATAATATATACCTAAAAGAACAATGAACCACAAATTTAAGAAAGAAGAAAAACATACATATACATACATACATGATCTCTTTCTTCCCACG…
PgCYP310-1	2052	TCAACTTGGTATGATTTTCTTCACCAACCAAACAAATGCAAACACCGTATGAAATCAAAAACTATAACAAAAATAGATACAAATAATTAAATGACCAATATAACCCTTTAACCAACCCACATGGCAAATTCGCCTCAATTCACCTATAGACCCAATCTTGACCTTATGCACTACTTTGAAAAGACGGATATATCCTTCATTGATGCAGACGTGGCAAGCTCACGTGGATTCAAGTACACCCGAAGCCCATATTTCATAAACAGGGTCAAAGACATCTTTTGTTCGACCCGGTGACCGGGAACCAGTGATAGCCGGTAACGCAGCAGTACGGCCGAAGCCACAGACTTCATTTGCAAGTAAGCCAAGTCCTTGCCTAAACAAGTCCTCGGTCCACCATTA…
PgCYP310-2	2094	ACCTAACAATTCTTTTTTGGATACAAAGCACATGACCCCCAGTCAACTTGGTATGATTTTCTTCACCAACCATTCAAATGCAAACACCGTATGAAATCAAAAACTATAACAAAAATAGATACAAATAATTAAATGACCAATATAACTCTTTCAGCAACCCATGTGGCAAATTCGCCTAAATTCACCTATAGACCCAATCTTGACCTTATGCACTACTTTGAAAAGACGAATATGTCCTTCACTTATGCAGACGTGGCAAGCTCACGTGGATTCAAGTACACCCGAAGCCCATATTTCATAAACAGGGTCAAAGACATCTTTTGTTCGACCCGGTGACCGGGAACCAGTGATAGCCGGTAACGCAGCAGTACGGCCGAAGCCACAGACTTCATTTGCAAG…
PgCYP311	1764	GCATGATTCATCAATATTATATATAGAAATTCTTGAAATATCATTCGAGTCTTGTGAAAAAAAGCAAGATAAATTGTACAATAAACAACTAAATTCTTAGTAATTGCCATTATTACCGCGTAGTAGTAGTATCTAACAAATTGGCCAAGCAATTACTAGTTCAACATTTATACATAAAGTATAAGTAAATTAATTAAAATACTTTGAAATTAAACATTTAATTAATCTTAGGCTTTGTGAGGAAATAGGCGAACAGGAAGTCCGTTGGCAGGAATTGGCATGGGATTAACAACAATTTTCTCATCAGGAATAACCTTTTCCCACTTGAACCTCTTGACAAGATGGTGCATAAACACCAGTATTTCCAGCCGGGCATACTCTTTTCCGGGGCACATTCTC…
PgCYP313-1	1752	ATTTTATTGACCAAATAAAAAAAAATACAAGTAAAAGTAAAACTGTAAAACCAAAGCAACAGTTACAATTTACAGGAAGTTGTTAGTATAAAATTTATTTTGGAATAAGTTAAAATGAATAGAATAACTTTATATCTAACCGAATCCCAATTTACAACCTGTAACAAAAACCGCCGATATGAAATAGTATTATTTTATTTTTCTAAACCCTTTTCTCAATTCTCACCGGAAAACCCCCCTCCATCTGTGAATTGAAATACGCTATAAACTTCGGCTCTACACCTTTCTCGAACTCAGACACCACCCGAAACTGCCGCAAAACACCAGCAACCACCGTCTTCATCTGCCACGTAGCCATTTCCTTCCCCATACAAGTCCTAGGTCCAGCATGAAACTCCG…
PgCYP313-2	1670	ATTTTATTGACCAAATAAAAAAAAATACAAGTAAAAGTAAAACTGTAAAACCAAAGCAACCGTTACAATTTACAACCTGTCACAAAATCCGCCAATATGCAATAGTATTATTTTATTTTTCTAAACCCTTTTCTCAATCCTAACCGGAAAACCCCCTTCCATCTGTGAATTGAAGTACGCTATAAACTTCGGCTTTACACCTTTCTCGAACTCAGACACCACCCGAAACTGCCGCAAAACACCAGCAACCACCGTCTTCATCTGCCACGTAGCCATTTCCTTCCCCATACAAGTCCTAGGTCCAGCATGAAACTCCGGGTAAGAAAACGGGTCTCGACCCGTCAAGTTAACCGACCCATTCCCCTCATCCCTCTTCAACCACCGGTCCGGCTTAAAAAC…
PgCYP315-1	2121	TTTTTTTTGGAGCCAAACTTTGGATCATATATATTTAATATATGTAGATTGCCTTGCGGACTTTATACATTAAAAAAAATAAAAATTACAAACACAATGAAATTGGAATAAACTAGCTAACTATATGTTTATTCCAATGGGGGCGATTGACCTCATAGGACTCTATGTGGCTTCGCCACTACTATATTACAATTTTTCCCATCCCTTGAATCTATGATTTGTTAGAAGAAAAAAAATGAGGATGATTCTTGTAAATTCATTGATCAACACGTTGTGTGGGATCTAGACTCTTTTTATGTACAATTTGCTCTCTTTTTCCCTGCTGCTTGTTAATTGTTAAAATGGTATCTGTCAAAATTTCCTTATTGTGAGTGGCTCTTTGACAGTTGTATCTCTCTT…
PgCYP319	1818	GTTGTATTAGATATTATAATCAATAATTTAAATTTGATTACCAAAACAAACAATAAATAACTGGTTATTTTATTACACAAACTTCACAACACATGACAAAGTTGCAACTAATTAAGAACATTCACAATTCTCTTCATAATTCACATGAGAGAAAACTCTTAACTACTATACTACTACACATTCCTTTTGGCTAACCTGGCCTTCAAACCATATTTCATTTGCAAAATAATAGAATCACTTGGGGCTATAGGGTGCCCTTCCACAACTTCAATTTTGTAGGCATGTATGATGGCTGTGGCAACTATTTTCATCTGGGTAAATGCCATTTCTTTACCTATACAAGTCCTTGGCCCCGCATTAAACGCCGGAAACTTGTATGATGGCTCATGTTTTATCCCT…
PgCYP326	1011	GAGTTGCAGGATGGTGTTTGGGAATAAGTACGAGGACAAGGGGATGGATGAAAGAGGAGGGTTGAAAGAGGTTATGCAACAGGGGATACAAATAGCTGCCGCGTTTAATCTTGGCGATTATTTTCCTTATCTTGGAGTGCTTGATCTGTAGGGATTGACTAGGAAAATGAAGGATATTGCCAAATTGTGGGATGATTTTTTCGAGAGGATTATTGACGAGCATGAAGGAAAATCTAAGGAAGAGCGCGAAGGGGAAATTAGTAAGGATTTTGTGGATACTATGTTGGAGATTATGAAATCTGGAGGAAGAGAGTTTGACTTTGATCGTTCTCATGTCAAAGCTGTTTTATTGGACTTGATTACTGCAGCAACTGACACTACTGTAACTATAATTGAATG…
PgCYP332	1809	CTCCCCTCCCCTCCCCTCCCCTCTTTAAAATAGGCTTCTCAACTCAAGTTCAAGACCAGCAACTACAACAACAATTACCTCACTTTTTTTCTTGTTCTTCTTACATGGCCTTGCTTGTATTTGCCGCCTCTCTCTTAATCCTTATAATCTTTCTCCATAAACTCTATCAACGGTTGAGATTCAAGCTCCCACCGGGGCCCCGACCGTTGCCGATAGTCGGAAACCTCTACGATATCAAGCCCCTCAAGTTCCGGTGCTTTGCCGAATGGGCTCAAGTCTATGGCCCAATCTTTTCACTGCATCTGGACTCTCGGTTGAACGTCGTCGTTACAACCGCGGATTTGGCAAAACAAGTGCTTAAAGAAAATGACCAGCATTTGGCAGATAGGCATAGAAATA…
PgCYP335-1	2413	TCCACCACCACCACCACCACCATGTCCGCCCCCGGCGCCGCCACCTCAGCTCAAATTCTCCACCACATCACCGCCTTCATCTCGGAAACTCTCTCACAATCCGACCTCCGCCGCCGCATCTTCTCCACCTTCCGCCAAAAACACCCTTCTTCCGAGTTCCGACCAAAACATTATCAGACCACTAAACCTCGCGGCGGACACTCTAGAAAATGCAATCTCCACAGCCAATATCTCCGTCCGATCATCGTCTCTCCGATTAGCCGAAAAGCTCCTTAATGCTTACTCTCAAAACCCATTTCTTCATTTCTTTTGTCACTAATTTACTCTCTCTGCCACCGTTCCATTGATTCTGCTCTTAGTCTCCTAGAAGTATTCACTCTAACCCTCCACTCTCAAGAT…
PgCYP335-2	1868	GTAAAATCTTTTTCTTTATTAAATATATACCTTATAAATCTTAATCCCAACACATACATACAAGTCTCACATAGATTAATTAAAATCCACATATACATACATGCATTGTATTTTATTTTTCCTTAATATATCATACCCTCCTCATTTAGCCTTTTCAACGGCAGTGATTGATCCAGAAGAATTAACTGTGAACGAATCATACCTCTTAAACAAATGAGCCACAAAGATGGATGCAGTAAGCGTGACATAATCTTTAGCAGCACACTGCTTGTTCGACTCACTGGGTGACCCGGTCTGCGGCCCGTTCGACCAGTACAGATAACTCAGTAATTCGCGCCCTTTTTCTTTCGTAAACCGATCCGGTACAAACTTCTCCGGGTCGTTAAATACCTTCCCATC…
PgCYP336	1355	GTAGCATTTAACACTAGCTACCAGTTCATTTTTAGTTGAAAATTTTGAATAGCCTTTATTACGTCTATCTGTAATTTCATACTCTTTGGCATTCTTATAAGTTATACCCCCTATCTCTTTTCTCATTACCACATATTCCTAAATCTCTCTCCAGAAAAATGGATCCAATCTCATTTTCCTCTCTTTCCCCTTACTGCCACATCATCTTCACAGCTCTAGCCTTCCTTCTATCGGGTCTAATCTTCTTGTTGACCCGCAAAACAAATTCCAAGAGGATCCGTCTTCCTCCAGGTCCACCGGGCTGGCCTGTGGTTGGCAATCTGTTTCAGGTTGCCAATTCGGGTAAACCCTTCTTTCAGTATGCCCGAGAATATTTGATACCCAAATATGGCCCGATAA…
PgCYP338	1958	GATCTGGAGATAGTAAGAGTCACATTTTTCAGTAATTAAAGTACCACAAATTTGAAGACTTGTACTATTTTAAACGGACTCTGTTCCAGTTGCAATACAAAATATATCAATATACTACAAATACAATATGGGAATACATGTTTGACATGTCTGTGCCACACACGCCCCTAGAACTTGGAACATAAAACCTGCTACCATGAAGATTGGATCATTTGAAATGATCTGCACATGAATTGATTCAATTTTCAGAAACAAGGCTTGCAATGGATGGACGAAGGCGACACTTAGCAAGCAAAGGTTTAGCCTTTGACACCGTGACTCCAGTTCCTTCAGTCATGTCCTCCTTATCTTTACCAACCCTTTCCCAATCAAAACACTGTATTAGTGACCCCAACACCA…
PgCYP339	2360	GTTTCAGGTGGTGGATGATATTCTCGATGTTACAAAGTCTTCGAAAGAATTGGGAAAGACCGCCGGGAAAGATTTGGTGGCCAATAAAACTACATACCCGAAACTGATCGGGATTGAAAAGTCGAGAGAGTTTGCTGAGAAGTTGAATAAGGAAGCTAAGGATCAGGTTGTTGGATTTGATCCCGACAAGGCCGCACCGTTGATTGCTTTGGCTAATTATATTGCTTATAGGGATAACTGATAGGCTTTAATTTTAATTGTGAGAATATTTGGTTCTTGTTGACTTGGAATTGAGGCTCACCCATGAATGTGTGTTTATAGAATGATGTCGTTTTAGTTTAGTTGGTTGGGATGAGAGTCTTGGGTGAAAATGGGTACATATTATAAAATGATGATTTT…
PgCYP341	2517	CTCTTAGCTTCGCGGAGCTCCTTATTAGGTTAGGGTTTCGTGTTGGCTGAGGAGGAAAGAAATCCACAAAGAGCACGGAATTGATTGGTTGATTGAAGAGGGGAGAACGACAGGTGGACGATTACTCCAACGACGCGTGGCAGAACCCCTAGAATCCGGGAACCGTGTTAGGGTAACAGGGATTCCAAGAGCCTTCTTGAGTCCTTCGAGTTGAGAGAATGTTCAAACCCCTTTCTAGTGCTTTTAGGTGGAATCTCCGAGCCTTTAAGTCACCAGAAAGGGTCCTTTGATCTTCCAAGAGTCCAAGTCTTTAGTCCGAACAGAAGTCCCTTTCCAAATGGAATGGAAGGGGTATTTATAGGGTTTTCTGGAAAGTAGTCATGTGCAAGGCACATGATT…
PgCYP342	1812	CTAGCCCCCATTGACAATAATTAATTAACCCCCCCAAAGCATTAACCATTACAAGCATACGCATCACTCTCTCCATCTCTCTAAAAGCTAGCTCAAATCCATGCTACCTCTTATATATGAAATAAGAGAAAAATTAGCTAGGATGATCAAAACAAACAAACAAAAATTAAATATTAATTACTTATACATTAGTACGTAATTAATTCAAGGGCTTCAAACATATTTGTACTCCATACTTGGGTTTTATTGTGAGGACGATAACTGGCGCGTGCTTGTAGTTATCAGAGATATTAAAGCTAAAGCGCGAAATTAACATGGCTAAAATAATTTTAGCTTCCATGAGTGCAAAGGCCTGACCAACACAATTTCTTGGACCAGCAGCAAAAGGGATGAAGTGTC…
PgCYP347-2	1456	TTTATATTAAAGTACAAAAATATTTCTGTATAATGTAGCATTAATTACTCTTTAATGTAGTGTACTAGTAAATTGCTGGTATATATATTTCTGACTATATGGCAAGTCGGTGACGGCAAACTTTAATTGGTAATCCTTTGGGGAAATCGACAAATGGGAAGGCTAAAGGTTGATCCGAATGATCAGCTAACTCCCAATGGAAGTTGAGTACTAAATGGTGGATGAAAATAGCCATCTCCAATTTTGCCAGTTCCAATCCTGCGCAGAGTCGTGGTCCTCCCCCGAATGGCATATAGATATTGCCTGCTGCTGTTGAGGCTGCCATCTCCAAGGATTAAAGAGTTGTGGTTGGTCAAAAAGTGAAGGATCCAAATGCACGGCTGCAATCACTGGCAGCAC…
PgCYP347-4	1763	GTAAATAATTTATTCTCCTCGAAAGTTGTAAACGACAAACTTTTTGGAACAAATTTTTTCTCCTAAAACGACAATTTTTTAGAAACGGAGGAAGTAACAAGTTTGGAACCCGAACCAAAAGTTTAAACCATTATTTACTCTTTAATGTAGTGTACTAAATTGCTGACTATATGGCAAGTCGGTGACGGCAAACTTTAATTGGTAATCCTTTGGGGAAATCGACAAATGGGAAGGCTAAAGGTTGATCCGAATGATCAGCTAACTCCCAATGGAAGTTGAGTACTAAATGGTGGATGAAAATAGCCATCTCCAATTTTGCCAGTTCCAATCCTGCGCAGAGTCGTGGTCCTCCCCCGAATGGCATATAGATATTGCCTGCTGCTGTTGAGGCTGTGGATG…
PgCYP348-1	1921	GTTCATTCATTCAGCTTGTCACAAAACTACCATACATACTAAATTTGACACTCCCGTATGCTTAAATATTGCACAAGTAAATATAATATCGAATCCCGCTTAAACCACTAGTGGGACTCCCAACCCCCCAACCAATCCTTGCCGGGAAATCATGAAATCGGCCAATCGCCGCCGTTCAAGAACTAGCTCTCTTCAACGACGTTATTGTAACGGAAGCCCCCAACGACGACGCGGCCACCTCAACCTCGAACGAATCGTACCTCAAAAACAGCTCTACCAACAACAACCTTGACATCAAAATCACAAAATCTTTTCCGGCACACTGCTTGTTTTCGACCGTCGGACTCTCCGTCTCCGGTCCGTTGGACCAAAGCACGTGCTTCAACAATTCTTCTCTCT…
PgCYP348-2	1958	TTTTTTTTTTACCAAAAATATAAATCTTTATTAATTCAAATTGTTACAAAAAAAACTTAGATACCTGGTTTACATCCGAATCACCCCTGTAACAACCCAAAATTACAACCCAACCACTAATAACTAATGCTATGGCGCCTACAAACCTCCCCCCACAATCAATCCCCTCGCCGGGAAATTAAACAAAGAATATATACACCGATCTCTGCCGTTTAAAAACTAGCTATCTTCAACGACGTTACAGTAACAGCTATCCCTATCGTCGACTTAGCCACGTCAATCTCGAAAGAATCATACCTCATAAACAGCTCCACCAACAACAACCTCGACGCGAGCACCACAAAATCTTTTCCGGCACACTGTTTGTTCCCGACTGTTGAATTCTCCGTCTCCGGTCCA…
PgCYP359-1	1958	ACTTTTCTAGCTCTCATATATATCTCTTACTATTAATTTCACTTCTCTCCTCCTCCTCCTTAACAAACACAAAACAAACTTCTTTATTTTCCCTTTTCCCTTTTCTTCTTACAGTCGTCCATGTCTTTGAGTTAATTTGTGTGAAGCTACCAACTTACTATTGTTTATGATGATGATGACGACATGGGCATGGAGCTTATCATCAATTGGGATAGTACTCTCAGTTATAACTGTAATAATATGGTGTTTCTATTTTAATACCCAAAATACCCTGATGATCATGAGAAGAAGAAAATATTGGAATAATTTGGAAGAGCAGAAAACTAATACTAGTAAGATTCCAAGAGGGAGTTCAGGTTGGCCTTTTATAGGAGAAACCCTCGACTTCATCGCTTCTGG…
PgCYP359-2	1913	ACTTTTCTAGCTCTCATATATATCTCTTACTATTAATTTCACTTCTCTCCTCCTCCTCCTTAACAAACACAAAACAAACTTCTTTATTTTCCCTTTTCCCTTTTCTTCTTACAGTCGTCCATGTCTTTGAGTTAATTTGTGTGAAGCTACCAACTTACTATTGTTTATGATGATGATGACGACATGGGCATGGAGCTTATCATCAATTGGGATAGTACTCTCAGTTATAACTGTAATAATATGGTGTTTCTATTTTAATACCCAAAATACCCTGATGATCATGAGAAGAAGAAAATATTGGAATAATTTGGAAGAGCAGAAAACTAATACTAGTAAGATTCCAAGAGGGAGTTCAGGTTGGCCTTTTATAGGAGAAACCCTCGACTTCATCGCTTCTGG…
PgCYP361	1732	TTCAAAAATAAACTTCAAAATAACCACTTCCTTCCATCTTGGCCACAAATAATTTAGAGAGAGAGAATGTCTATTTATCTTTCTCCTTCTGTATACTAATAAACACAGTCCGTTAGCCATATCAGCTACCCAAACTATCACCATGAATCTAACAACAAAAGATTTAGGAGATATGAATACTTTGTTCCTTGGTATACTAGTGCTATCCCTCATCTCTTTGATCATTTTCAAACATACTTCGAAAGCCAAAACACTACCACTTCCACCAGGCCCATATGCATGGCCACTAGTAGGCAACATCTTCCAAATGAGAGGAAAACCTCCACATCTCCTCCTCGCCAACCTTGCCAAAATCCATGGGCCACTCATATCTCTGCGCCTCGGCGCACAACTCGTCGT…
PgCYP363-1	2023	GACAAATTCTCCCTAAACACCTCTCTCTATACATACACAAACAAGGATACATACATACATATATATCTGGTTGTGGTTTTCCCTTATTCAGCATCCTCATATCTGATCTCTTCGTCTTATTCATTCAGGGTTTAGGTTCCGCAAAACCCCAAGTGAATTGTGTCGTATTGTTTTGGGATGGAATCAGCTTCGTTGATGGTGGATATCAACAGCAGCAGCAAGTGGATGAATGTGGGGATCCTACTGGTGGCCACTCTGGTGGTGGCAAAACTCATGTCGGTGCTCCTCATGCCCCGATCAAGTAAACGTCTTCCTCCGGTGGTGAAGACGGCCTGGCCCTTGATCGGGGGACTGCTCCGCTTCCTGAAAGGCCCTGTTGTGATGCTCAGGGAAGAGTAC…
PgCYP363-2	2073	CATGGTGCGAGTATCATATGAGATTCCTGGTTTGAGAGTTCCCTGCATTGTATTACTCCGTTTAAAAAATACAACCTGTCTCCACTCCAATTTGAGAATTTGTCGTCTCCCCCTAAACACCTCATTACATATCTGTCTCTCTCATTCACCATCCTCATCTCTTCCGCTCTGCTTCGTCTTATTCAGGTTTGGTAAAACCCCAATTGAATTGTATTGTTGGTGGTGGGATGGAATCAGCTGCAGCGGTGGTGGATATTATTAACAGTAGCAAATGGGTGAATGTGGGGCTACTACTGGCGGCTACTTTGGTGGTGGCAAAACTCATTTCAGCCCTCCTCATACCCAGATCAAGTATACGCCTTCCTCCGGTCGTGAAGACGACCTTGCCCTTGATCGGGG…
PgCYP365	671	GAAATGCTGGTAGCATATGCTTGAGCTTCTCTAACTGGAAAGCAGGATTCAAGATTCCTCTGTGCTTGCTCCATTTCTCACCCTCAAGGGTTAGAAGTCCTTCAGATATGCGCTTAATCAATGGATTATTTGTTTTAAAATATTTTTGAAACTTATCAAATTTGATCATGACTTCATGTGCCAGCTGAGGGTCAGTGATGTATACGCTTGGTATCTGTCCAAACCAGGAAAAAGAATTTTTACCATACTTTGAGATGGTGTTGTAGGCCAATGGTAGGACACGAGGCACAATATCATCCGTCAGATTAATGGGCTTGGAACGGGCTTCTTTGATAAGCGTGGATTCGTCCTTCAGGTCTCCCACCAGAAGCCTGTAAGAGTTGCCTTTGAGGCCCTGCT…
PgCYP366	389	AGATGCATGAGAGGTCCATGTTTCAAAGCCAAGTCCCGAAGACCATGAGTTTGTAGTTTCCCTGCCAAATGGAGCATATTTCCAATGACAGGTAGCTTCCATGGCCCGGGTGGGAGTTTTTGTGTTTTAGAAGTTTTTAGTTCCTTGGCTAACTTGAACAGGAAAAAGGTGAGAAGAGTAAGGAAAAATATCACAGAAAATAGGGAATAATGGACCTCCATTGCTCCGAGCATGCAATTACAGAGAGAGAGATTAGTAGTGATGTTATTATGAAGTATTTGCATGTCATTTTATACCGGTGCATTCCGAGCAGGGGAGAAGCTACATGTACGAGTGTGGGGTCATTGACTTCATTAATTTTTTTAATATATGATGTAATAAATTTTTTG
PgCYP369	1656	GTGATTTGATAATAAAAAGTGATTGGAAGATTGATATTGCCTGACTGGAAGAATCGAAACTCATTCCCAACCATTGTTTAAAACTGCAGAAGCTATCAATTAACTCAATCTAATCATACCTGATTTAACAATTTTGTTTAATATTTTGATCTACTGTAAATATATGTAGAAATATGAGTTCCCCAAAAGTACCCTCACAATAAAGATCAACTGAAAATAAAAATAAAAAATTATAAGATTAGGAGAGTAATAATAGAATCAAGAGTTTCCTAGCTTCACAAAGTAGGAACGCTCTATTCAATTCTTCTGACCACAATGAATGGAATGTACGTACAATAAGTACAAAAAACAGAAAATGTATGGTAAAGAAATTTAGTCTATTCCTGGCCCAAGCGCACC…
PgCYP374	1168	TGAATTTCTTTTTTCTGCCGTCCCTAGCTTGATTCCGGATCATACAAAAAATAAATATTTGCCATCAATCGTATTCAAAGTTTTTAGTTTTCCTTTTTTGCCCACTGCTCCCTTGTGAATATAGCTAGAACATTTTGAGTAGCAGAGATGTAAATCATTCTATCCATATCCATGGAATACACGATAACTCTTGCTGTAGTTGTACTTGCTTACCTTCTCCAAACATGGTTGAAGAAGAAGAAGCAAAGAAAATTACCACCAGGTCCAAAAGCCCTCCCTATTTTGGGACACCTTTATATGTTAGGCAAAAAACCATATCAAGATTTGGCAAAACTAGCCAAAAAACATGGCCCCATTATGTCAATGCGCTTTGGATTTGTTCCCAACATCATCGTCTCA…
PgCYP376-1	1707	TTTTTTTTAAAACCAAATAATATAAGATCTTATTATGAAAAGTTATAACATCTTGCATAAAAAAAAAGTAAATAAAAAATATTACATAATGAGATGTGGTTGTATGCTCACTTGAGTCATCTCTTAAGTACAAGAGGTAGCGGTTAAAAGTAAGCTAGTTTTTCTCTTAAGTGTGGCTCCCAAGACCTCATTCATGTCCAAATCATCTGGCTTCACCCCATTTGGTATTTTCCAGTTGAAGTGGTGGATTAGTAGAGCAAGTGGTAACTCAATACTGGCTATGCCAAATGCTATGCCTGGGCAGGATCTCCTACCTGCTCCAAAGGGGATATAGTTGAGGTTTGTGCCATTGTAATCAATGAGTTTGTTCTCAAATCTTTCTGGTAGAAATATCTCCGC…
PgCYP376-3	3766	GCAGTAATTATTTCATATGGATACAACTTCACGCGCTCTAGAAATCACGGTCATCTCCGGTGAAGATTTACACATAAACCGGAGTATACCGGTGAGGAAGAATGCTTTCGTCATCGTTAAAACCGATTCACAAAATGTTAAGAGCACAAAAATCGATGTAGAAGGCGGGAGTTACCCTGCATGGAATGAAAAACTTGTTGTCCAAATGCCCATGCATGTTTTTTTTTTCACGGTTGAAGTGCAATGCAAGGTTTCTACGAGTAATTGTAAAGTAATCGGGAGGGCGAGAATTCCGGTATCGGATTTTACCGGAGGGTGTTTTCCGGAGAATTATTTGCATTTCTTGAGCTATAAGTTAAGGGATGGAAATGGGGAGAGTAATGGGATTATTAATATTTC…
PgCYP376-4	1707	TTTTTTTTAAAACCAAATAATATAAGATCTTATTATGAAAAGTTATAACATCTTGCATAAAAAAAAAGTAAATAAAAAATATTACATAATGAGATGTGGTTGTATGCTCACTTGAGTCATCTCTTAAGTACAAGAGGTAGCGGTTAAAAGTAAGCTAGTTTTTCTCTTAAGTGTGGCTCCCAAGACCTCATTCATGTCCAAATCATCTGGCTTCACCCCATTTGGTATTTTCCAGTTGAAGTGGTGGATTAGTAGAGCAAGTGGTAACTCAATACTGGCTATGCCAAATGCTATGCCTGGGCAGGATCTCCTACCTGCTCCAAAGGGGATATAGTTGAGGTTTGTGCCATTGTAATCAATGAGTTTGTTCTCAAATCTTTCTGGTAGAAATATCTCCGC…
PgCYP376-5	3282	GCAGTAATTATTTCATATGGATACAACTTCACGCGCTCTAGAAATCACGGTCATCTCCGGTGAAGATTTACACATAAACCGGAGTATACCGGTGAGGAAGAATGCTTTCGTCATCGTTAAAACCGATTCACAAAATGTTAAGAGCACAAAAATCGATGTAGAAGGCGGGAGTTACCCTGCATGGAATGAAAAACTTGTTGTCCAAATGCCCATGCATGTTTTTTTTTTCACGGTTGAAGTGCAATGCAAGGTTTCTACGAGTAATTGTAAAGTAATCGGGAGGGCGAGAATTCCGGTATCGGATTTTACCGGAGGGTGTTTTCCGGAGAATTATTTGCATTTCTTGAGCTATAAGTTAAGGGATGGAAATGGGGAGAGTAATGGGATTATTAATATTTC…
PgCYP378	2223	ATATATATATATATATATATCATACCAATTACCAATCCTTCACTAATTACAAAATCCTCCAATTGATCATGGAACTAAATATGCTATTATGCGCATCTCTCTCTCTCCTTCTTCTAGTTCTAGCCACCAAGTTGTTCTCAAAATCAACAACCCGGCGTCCTCCTTTACCGCCGAGCCCAGCCCCAAAATTACCAATATTAGGCCACCTTCACCTCATCAAAGGACCACTCCATCGATCCTTGGACAGTTTTTCTAAAAAGCTAGGCCCAATTTTCTCTCTCCAGTTCGGCTCTCGCCTAGTGGTAGTTGTGTCATCTCCCGCCGCCGCGGAAGAATGTTTCACCAAAAACGACATCGTTTTAGCCAACCGCCCCAAACTCATCCTGGGCAAATACATAG…
PgCYP385	1858	CTTCTTTTTCTTTTAATCTGTTTCAAAAGTAAAAACATTTTTTTTATTTTAAGATTACCAATGCACAGGAAGGACAACACCCGACCCACAACATCATTACATTTAGGTTCTTCATATATACATATGTACTAGTACTACTAGGTAGCTAGTAAGAACGTGATGGGGTTGCAACCGCCAACAGAGGAGATTTTTTTTGAAGAGTAATCCCAGTGATCCCATCCATGTTCAAATCTCCATTCCTCTTTCCAGCAGGCAATGCAAAATCAAACTTGTGCACCAAGTTGGCTAATGCTATCTCAATAATGACCATGGCAAAATGGATACCAGGGCAACCCCTCCTGCCAGCACCGAAAGGAAGAAACTCAAAATGAAGCCCTTTAAAATCTATTTTGCTATTCA…
PgCYP396	485	TAGATTTTCATTTGGTTTGGACCCCAAGTGTCTAGAATTGTCCCTTCCAATCTCCGAGTTTGATCAATCCTTCGACCTAGCATCAAAATTGTCAGCTGAGAGAGCCATGACGGCGACCCCTTTGGGTTGGAAGATTAAAAGGTTTTTGAATATAGGTAGCGAGAAGGAACTAAAGAAGTGCATTAAAAACATCAACATATTAGCCCAAGAAGTTATTCGACAAAGGCGGAAAAAGGGTTTCTCTGATGATAAGGATCTTTTGTCCCGATTTATGGGTACCATAAATGATGACACATATCTTAGAGATATTGTTATAAGTTTTGTGCTAGCCGGGCGTGACACTGTTGCATCAGCCCTCACTAGCCTTTTTTGGTTATTGGCTAACCATCCGGAGGTGGA…
PgCYP412	1552	GCATTTTCTTCACCATCTTCCTATTCCTTCTCCCCATCGCCGTCCTCCTACTTAAGAGGGGAAGAAGATCATCGCAGAGGCTTCCACCAGGGTCACTGGGAATACCTTTCATAGGCCAAAGCCTCGGCCTTCTCCGCACGATGAAGGCCAACACGGCTGAAAAATGGCTCGCACAAAGAGCTAAAAGATACGGTCCAATATCAAAACTAAGCCTCTTTGGCACCCCCACAGTTTTTATACACGGACAGGCTGCAAACAGGTTTGTTTTCACTGCCGATAGCAGCATGATCAGTAACCAGCAGCCCAAGTCAATTAGGATGATACTGGGTGACCGTAATCTATTGGAACTCAGTGGCGAGGATCATAAGCGTGTCAGAGCTGCTCTTATGTCGTTCTTGA…
Ave. length (bp)	1305.95
