# Supplementary material for: Transcriptome analysis identifies strong candidate genes for ginsenoside biosynthesis and reveals its underlying molecular mechanism in Panax ginseng C.A. Meyer
Source: Sci Rep. 2019 Jan 24;9:615. doi: 10.1038/s41598-018-36349-5 (PMC6346045; doi:10.1038/s41598-018-36349-5)
Supplement: Supplementary file 7 — Table S7 [file 41598_2018_36349_MOESM7_ESM.xlsx]

## Sheet: Sheet2
Table S7. Annotation and GO categorization of the transcripts of the PgCYP genes identified to be significantly correlated in expression activity with the ginsenoside contents.
Transcript	Annotation	Length (bp)	e-Value	GO category1	GO term
PgCYP001	Cytochrome P450 94A1	2238	0	MF	catalytic activity,binding
PgCYP014	cytochrome p450	239	2.2e-08
PgCYP020	cytochrome p450	235	9.2e-27	CC,MF	cell,cell part,organelle,catalytic activity,binding
PgCYP025	cytochrome p450	293	4.8e-19	MF	catalytic activity
PgCYP056	cytochrome p450 90b1-like	481	3.3e-76	BP,CC,MF	metabolic process,response to stimulus,single-organism process,cellular process,developmental process,biological regulation,cell,cell part,organelle,catalytic activity,binding
PgCYP070	cytochrome p450	332	9.2e-11	MF	catalytic activity,binding
PgCYP071	PREDICTED: cytochrome P450 703A2	869	1.1e-148	BP,MF	metabolic process,single-organism process,developmental process,catalytic activity,binding
PgCYP090	PREDICTED: geraniol 8-hydroxylase-like	1743	0	CC,MF	cell part,organelle,cell,catalytic activity,binding
PgCYP096	Cytochrome P450 724B1	782	4.6e-96	MF	catalytic activity,binding
PgCYP100	cytochrome p450	205	2.1e-29	BP,CC,MF	metabolic process,cellular process,cell,cell part,organelle,catalytic activity,binding
PgCYP106	ent-kaurene oxidase	366	8.1e-24	BP,CC,MF	metabolic process,single-organism process,cell,cell part,organelle,catalytic activity,binding
PgCYP114	Cytochrome P450 94A2	1812	0	BP,CC,MF	response to stimulus,single-organism process,biological regulation,developmental process,cellular process,metabolic process,cell part,organelle,cell,catalytic activity,binding
PgCYP126	dwarf3	329	3.8e-50	BP,CC,MF	metabolic process,single-organism process,cell,cell part,organelle,catalytic activity,binding
PgCYP128	PREDICTED: cytochrome P450 78A5-like	1914	0	MF	catalytic activity,binding
PgCYP136	flavonoid 3 -hydroxylase	1233	2.4e-159	CC,MF	cell part,organelle,cell,catalytic activity,binding
PgCYP137	C7A53_PANGIRecName: Full=Protopanaxadiol 6-hydroxylase; Short=P6H; AltName: Full=Cytochrome P450 CYP716A53v2; AltName: Full=Protopanaxatriol synthase	1689	0	MF	catalytic activity,binding
PgCYP138	cytochrome p450	334	2e-44	CC,MF	cell,cell part,organelle,catalytic activity,binding
PgCYP144	c78a3_soybn ame: full=cytochrome p450 78a3 gi	356	2.6e-10	BP	developmental process
PgCYP149	cytochrome p450	248	2.7e-06
PgCYP161	Cytochrome P450 734A1	502	5.2e-79	BP,MF	metabolic process,single-organism process,cellular process,biological regulation,catalytic activity,binding
PgCYP167	hypothetical protein EUGRSUZ_E03816	673	7.9e-60	MF	catalytic activity,binding
PgCYP168	hypothetical protein Csa_1G002090	269	7.5e-43	BP,MF	metabolic process,response to stimulus,single-organism process,developmental process,catalytic activity,binding
PgCYP171	p450 monooxygenase	413	2.6e-29	CC,MF	cell,cell part,organelle,catalytic activity,binding
PgCYP173	cytochrome p450	313	7.2e-39	BP,CC,MF	metabolic process,response to stimulus,single-organism process,cellular process,cell,cell part,organelle,catalytic activity,binding
PgCYP176	hydroperoxide lyase	244	1.2e-22	MF	catalytic activity
PgCYP177	flavonoid 3 -hydroxylase	960	2e-124	CC,MF	organelle,catalytic activity,binding
PgCYP186	hypothetical protein CICLE_v10031591mg	1122	5.5e-120	MF	catalytic activity,binding
PgCYP187	allene oxide synthase	201	3.1e-28	CC,MF	cell,cell part,organelle,catalytic activity,binding
PgCYP188	allene oxide synthase	275	4.6e-23	BP,CC,MF	metabolic process,response to stimulus,single-organism process,cell,cell part,organelle,catalytic activity,binding
PgCYP191	cytochrome p450	222	9.3e-22	CC,MF	cell,cell part,organelle,catalytic activity,binding
PgCYP196	cytochrome p450	445	2.9e-53	BP,CC,MF	metabolic process,single-organism process,cellular process,cell,cell part,organelle,catalytic activity,binding
PgCYP198	cytochrome P450	1038	9.3e-136	MF	catalytic activity,binding
PgCYP200	PREDICTED: abscisic acid 8'-hydroxylase 4-like	671	2.1e-95	MF	catalytic activity,binding
PgCYP205	cytochrome p450-dependent fatty acid hydroxylase	1556	0	BP,CC,MF	response to stimulus,single-organism process,biological regulation,developmental process,cellular process,metabolic process,cell part,organelle,cell,catalytic activity,binding
PgCYP210	cytochrome p450	517	2e-24	BP,CC,MF	metabolic process,cellular process,cell,cell part,organelle,catalytic activity,binding
PgCYP211	C7A29_PANGIRecName: Full=Cytochrome P450 CYP72A219; AltName: Full=Cytochrome P450 CYP72A129	2038	0	MF	catalytic activity,binding
PgCYP218	cytochrome p450	747	5.1e-90	MF	catalytic activity,binding
PgCYP220	chloroplast cytochrome P450 monooxygenase 97A3	2324	0	BP,CC,MF	single-organism process,developmental process,cell part,organelle,cell,catalytic activity,binding
PgCYP222	cytochrome p450	706	1.1e-57	BP,CC,MF	response to stimulus,cell,cell part,organelle,catalytic activity,binding
PgCYP225	cytochrome p450	363	7.1e-66	BP,CC,MF	metabolic process,response to stimulus,single-organism process,cellular process,developmental process,biological regulation,cell,cell part,organelle,catalytic activity,binding
PgCYP227	cytochrome p450	205	1.2e-21	BP,CC,MF	metabolic process,single-organism process,cellular process,developmental prcess,cell,cell part,organelle,catalytic activity,binding
PgCYP233	cytochrome p450	732	2.9e-37	CC,MF	cell,cell part,organelle,catalytic activity,binding
PgCYP234	cytochrome P450 90A2	1788	0	BP,CC,MF	single-organism process,cell part,organelle,cell,catalytic activity,binding
PgCYP237	cytochrome P450 716B2-like	1650	0	BP,CC,MF	single-organism process,cellular process,metabolic process,cell part,organelle,membrane,cell,catalytic activity,binding
PgCYP239	cytochrome p450	1642	3.5e-144	MF	catalytic activity,binding
PgCYP240	PREDICTED: cytochrome P450 78A4-like	2050	0	CC,MF	cell part,organelle,cell,catalytic activity,binding
PgCYP247	cytochrome P450 monooxygenase CYP716A48	550	2.9e-121	MF	catalytic activity,binding
PgCYP250	cytochrome P450 86A8	713	2.8e-111	BP,MF	metabolic process,single-organism process,cellular process,catalytic activity,binding
PgCYP251	cytochrome p450	518	5.8e-81	BP,CC,MF	metabolic process,cellular process,cell,cell part,organelle,catalytic activity,binding
PgCYP258	ent-kaurene oxidase	316	2.8e-35	BP,CC,MF	metabolic process,single-organism process,cell,cell part,organelle,catalytic activity,binding
PgCYP260	PREDICTED: cytochrome P450 83B1	1694	0	BP,CC,MF	response to stimulus,single-organism process,biological regulation,developmental process,cellular process,metabolic process,cell part,organelle,cell,catalytic activity,binding
PgCYP261-2	hypothetical protein CICLE_v10019986mg	1813	0	CC,MF	cell part,organelle,cell,catalytic activity,binding
PgCYP263	PREDICTED: ent-kaurenoic acid oxidase 1-like, partial	772	6.5e-42	MF	catalytic activity,binding
PgCYP264	ent-kaurenoic acid oxidase 2-like	568	4.9e-103	BP,MF	metabolic process,single-organism process,catalytic activity,binding
PgCYP267	ent-kaurene oxidase	231	1.4e-20	BP,CC,MF	metabolic process,single-organism process,cell,cell part,organelle,catalytic activity,binding
PgCYP269	cytochrome p450 cyp72a219	2023	0	MF	catalytic activity,binding
PgCYP272	cytochrome p450 cyp72a219-like	1233	7.7e-160	MF	catalytic activity,binding
PgCYP274-1	cytochrome p450 85a	1420	0	BP,CC,MF	cellular process,metabolic process,cell part,organelle,cell,catalytic activity,binding
PgCYP274-2	cytochrome p450 85a1-like	1784	0	MF	catalytic activity,binding
PgCYP278	allene oxide synthase	956	1.7e-138	BP,CC,MF	response to stimulus,single-organism process,biological regulation,developmental process,cellular process,metabolic process,cell part,organelle,cell,catalytic activity,binding
PgCYP279	cytochrome p450	1835	2.5e-124	MF	catalytic activity
PgCYP280	secologanin synthase	1454	0	BP,MF	single-organism process,catalytic activity,binding
PgCYP282	brassinosteroid-6-oxidase	1861	0	BP,CC,MF	single-organism process,cell part,organelle,membrane,cell,catalytic activity
PgCYP285-1	cytochrome P450 CYP90D18	2054	0	BP,MF	developmental process,catalytic activity,binding
PgCYP291	flavonoid 3 -hydroxylase	1139	3.5e-76	BP,CC,MF	response to stimulus,cell,cell part,organelle,catalytic activity,binding
PgCYP292	fatty acid hydroperoxide lyase	1803	1.5e-116	BP,CC,MF	response to stimulus,cell,cell part,organelle,catalytic activity,binding
PgCYP294	PREDICTED: cytochrome P450 704C1-like isoform X2	1041	2.2e-09	BP,CC,MF	metabolic process,cellular process,cell,cell part,organelle,catalytic activity,binding
PgCYP300	cytochrome p450 94c1-like	1778	0	MF	catalytic activity,binding
PgCYP301	PREDICTED: cytochrome P450 78A5	2020	0	BP,MF	single-organism process,catalytic activity,binding
PgCYP302	PREDICTED: cytochrome P450 71A9-like, partial	1752	0	MF	catalytic activity,binding
PgCYP303	cytochrome family subfamily polypeptide 2	1979	7.7e-163	BP,CC,MF	response to stimulus,cell part,organelle,membrane,cell,catalytic activity,binding
PgCYP305	cytochrome p450	1535	1.9e-135	MF	catalytic activity,binding
PgCYP307	cytochrome p450	998	1.9e-104	BP,CC,MF	metabolic process,single-organism process,cellular process,developmental prcess,cell,cell part,organelle,catalytic activity,binding
PgCYP309	ferulate 5-hydroxylase	2121	0	MF	catalytic activity,binding
PgCYP310-1	cytochrome P450 86A1	2052	0	BP,MF	single-organism process,catalytic activity,binding
PgCYP310-2	cytochrome P450 86A1	2094	0	BP,MF	single-organism process,cellular process,metabolic process,catalytic activity,binding
PgCYP311	C7A52_PANGIRecName: Full=Beta-amyrin 28-oxidase; AltName: Full=Cytochrome P450 CYP716A52v2	1764	0	BP,MF	single-organism process,catalytic activity,binding
PgCYP313-1	cytochrome p450-dependent fatty acid hydroxylase	1752	1.9e-175	BP,CC,MF	response to stimulus,single-organism process,biological regulation,developmental process,cellular process,metabolic process,membrane,binding
PgCYP313-2	cytochrome p450-dependent fatty acid hydroxylase	1670	2.3e-174	BP,CC,MF	response to stimulus,single-organism process,biological regulation,developmental process,cellular process,metabolic process,cell part,organelle,cell,catalytic activity,binding
PgCYP315-1	abscisic acid 8 -hydroxylase 1-like	2121	0	BP,MF	response to stimulus,single-organism process,biological regulation,developmental process,cellular process,metabolic process,catalytic activity,binding
PgCYP319	PREDICTED: cytochrome P450 86B1-like	1818	0	MF	catalytic activity,binding
PgCYP326	flavonoid 3 -hydroxylase	1011	8.3e-109	CC,MF	organelle,catalytic activity,binding
PgCYP332	p-coumaroyl quinate/shikimate 3'-hydroxylase	1809	0	MF	metabolic process,catalytic activity,binding
PgCYP335-1	fatty acid hydroperoxide lyase	2413	0	BP,MF	response to stimulus,catalytic activity,binding
PgCYP335-2	fatty acid hydroperoxide lyase	1868	0	BP,MF	response to stimulus,catalytic activity
PgCYP336	cytochrome p450	1355	0	BP,CC,MF	response to stimulus,single-organism process,biological regulation,membrane,catalytic activity,binding
PgCYP338	PREDICTED: isoflavone 2'-hydroxylase-like	1958	0	MF	catalytic activity,binding
PgCYP339	cytochrome P450 CYP716A47	2360	0	MF	catalytic activity,binding
PgCYP341	C7D47_PANGIRecName: Full=Cytochrome P450 CYP82D47	2517	0	MF	catalytic activity,binding
PgCYP342	cytochrome p450	1812	0	BP,CC,MF	single-organism process,developmental process,cell part,organelle,cell,catalytic activity,binding
PgCYP347-2	cytochrome p450 superfamily protein isoform 1	1456	0	BP,MF	response to stimulus,single-organism process,biological regulation,catalytic activity
PgCYP347-4	PREDICTED: cytochrome P450 90B1-like	1763	0	BP,MF	response to stimulus,single-organism process,biological regulation,metabolic process,catalytic activity
PgCYP348-1	allene oxide synthase	1921	0	BP,MF	response to stimulus,single-organism process,biological regulation,developmental process,metabolic process,catalytic activity,binding
PgCYP348-2	allene oxide synthase	1958	0	BP,MF	response to stimulus,single-organism process,biological regulation,catalytic activity,binding
PgCYP359-1	Cytochrome P450 superfamily protein	1958	0	BP,MF	single-organism process,catalytic activity,binding
PgCYP359-2	3-epi-6-deoxocathasterone 23-monooxygenase	1913	0	BP,CC,MF	single-organism process,developmental process,cell part,organelle,cell,catalytic activity,binding
PgCYP361	PREDICTED: probable (S)-N-methylcoclaurine 3'-hydroxylase isozyme 2	1732	4.5e-179	MF	catalytic activity,binding
PgCYP363-1	obtusifoliol-14-demethylase	2023	0	CC,MF	cell part,organelle,membrane,cell,catalytic activity,binding
PgCYP363-2	AF116915_1obtusifoliol-14-demethylase	2073	0	CC,MF	cell part,organelle,membrane,cell,catalytic activity,binding
PgCYP365	cytochrome p450	671	4.1e-58	BP,CC,MF	metabolic process,single-organism process,cellular process,developmental prcess,cell,cell part,organelle,catalytic activity,binding
PgCYP366	premnaspirodiene oxygenase-like	389	2.5e-12	MF	catalytic activity,binding
PgCYP369	PREDICTED: cytochrome P450 86A2	1656	0	BP,CC,MF	single-organism process,developmental process,cell part,organelle,membrane,cell,catalytic activity,binding
PgCYP374	flavonoid 3 -hydroxylase	1168	7.1e-100	CC,MF	organelle,catalytic activity
PgCYP376-1	cytochrome P450	1707	0	MF	catalytic activity,binding
PgCYP376-3	C7D13_PANGIRecName: Full=Cytochrome P450 CYP71D313	3766	0	MF	catalytic activity,binding
PgCYP376-4	C7D13_PANGIRecName: Full=Cytochrome P450 CYP71D313	1707	0	MF	catalytic activity,binding
PgCYP376-5	cytochrome P450	3722	0	MF	catalytic activity,binding
PgCYP378	CYP81Q32	2223	0	MF	catalytic activity,binding
PgCYP385	PREDICTED: cytochrome P450 71A3-like	1858	0	CC,MF	cell part,organelle,cell,catalytic activity,binding
PgCYP396	cytochrome p450-like protein	485	4.8e-53	BP,CC,MF	metabolic process,response to stimulus,single-organism process,cellular process,developmental process,biological regulation,cell,cell part,organelle,catalytic activity
PgCYP412	Cytochrome P450	1552	0	BP,MF	single-organism process,catalytic activity,binding
1 MF, Molecular Function; CC, Cellular Component; BP, Biological Process.
