# Supplementary material for: Transcriptome analysis identifies strong candidate genes for ginsenoside biosynthesis and reveals its underlying molecular mechanism in Panax ginseng C.A. Meyer
Source: Sci Rep. 2019 Jan 24;9:615. doi: 10.1038/s41598-018-36349-5 (PMC6346045; doi:10.1038/s41598-018-36349-5)
Supplement: Supplementary file 8 — Table S8 [file 41598_2018_36349_MOESM8_ESM.xlsx]

## Sheet: 4+14
Table S8. Transcript expressions of the six new ginsenoside biosynthesis candidate PgCYP genes and 10 published ginsenoside biosynthesis genes in differently-aged roots and different tiussues of a four-year-old ginseng plant. The expressions are presented in TPM, transcripts per million mapped reads.
Gene	Different year-old roots of Jilin ginseng				14 tissues of a four-year-old Jilin ginseng plant
	5-year-old root	12-year-old root	18-year-old root	25-year-old root	Fiber root	Leg root	Main root epiderm	Main root cortex	Rhizome	Arm root	Stem	Leaf peduncle	Leaflet pedicel	Leaf blade	Fruit peduncle	Fruit pedicel	Fruit flesh	Seed
PgCYP149	0	0	0	0	0	0	0	0	1.13	0	0	1.83	0	1.13	0	0	0.87	0
PgCYP218	4.86	1.92	3.53	0.5	2.46	5.23	7.26	0.24	13.98	3.76	3.41	12.77	5.58	18.94	1.2	2.37	1.76	0.5
PgCYP222	4.87	0.34	1.73	0.27	2.59	4.97	2.16	1.5	20.14	10.33	82.14	86.34	59.95	98.03	25.48	29.36	54.08	14.25
PgCYP305	6.62	9.51	2.82	6.86	10.42	8.25	4.76	2.22	6.6	9.74	112.7	99.22	64.93	74.74	57.22	36.19	74.9	2.7
PgCYP341	4.45	37.13	13.37	12.22	22.82	18.7	4.75	0.94	21.85	15.72	22.3	33.38	43.81	28.39	96.07	187.26	85.45	27.28
PgCYP385	8.89	10.43	19.46	20.25	9.2	8.89	23.91	37.98	22.75	6.19	32.82	10.92	16.17	13.3	16.72	10.81	21.56	4.62
CYP716A53v2_1 (PgCYP137)	29.3	182.52	68.06	180.62	55.78	55.49	59.91	40.57	47.89	51.1	77.36	39.77	69.22	51.39	35.6	17.73	25.07	5.1
CYP716A52v2 _3 (PgCYP311)	219.52	64.9	118.49	95.41	76.1	86.32	105.25	31.55	169.7	129.75	15.9	2.69	5.79	0	0.49	1.92	9.16	1.25
CYP716A47 _1 (PgCYP339)	13.46	9.32	19.44	11.41	14.99	14.66	19.93	11.41	35.42	12.03	5.39	5.74	3.76	6.42	4.26	5.09	1.48	2.57
DS_1	0	7.47	0	8.31	0	7.81	13.99	5.7	29.66	18.9	0	0	0	42.97	0	2.52	1.24	0
DS_3	18.45	4.09	12.35	14.29	53.87	50	50.28	14.9	101.71	27.45	5.55	27.45	23.35	93.05	5.27	3.17	0	0.83
β-AS_1	0	1.41	0.43	0	0	0	0	12.45	10.6	0	0	0	0	0	0.46	0	0	0.9
β-AS_6	1.18	0.56	0.71	1.76	1.53	0.6	3.13	3.47	6.6	0.57	0.87	1.22	1.29	2.05	0	0.3	1.15	1.76
CAS_11	0	2.37	0.64	0	2.08	1.69	0	1.3	0	0	0	7.2	5.64	11.66	7.67	2.38	2.19	0.61
CAS_21	1.09	0.33	0.31	0	0	0	0	0	0	0	0	0	0	0	0	0	1.16	1.08
CAS_22	0	0.95	0	0	0	0	0	0	0	2.45	0	0.01	0	0	0	0	1.67	0.07
CAS_23	0	0	0	0	0	0	0	0	0	0	0	0	0	0	0	0	0	0
SS_1	7.77	18.22	15.84	22.47	64.71	58.66	41.24	26.08	93.99	48.38	28.88	28.69	35.95	47.1	23.85	17.34	29.11	8.47
SE2_1	0.99	0.21	0	0.26	1.56	2.44	2.42	11.41	5.15	0.92	0	0.18	0.25	4.31	0.11	0.41	0	2.61
SE2_4	31.27	64.12	63.1	79.55	22.45	18.66	41.19	43.79	62.63	28.03	30.85	28.94	27.78	13.19	20.06	14.38	5.52	11.03
FPS_22	110.02	17.89	67.25	34.26	118.56	120.54	98.11	52.7	151.95	127.89	81.9	37.33	41.75	36.12	17.11	15.33	27.78	11.12
UGT71A27_2	73.78	28.2	76.01	32.47	84.06	80	85.34	57.6	180.44	92.59	7.29	25.01	23.51	41.73	9.92	6.61	4.46	2.55
